# Supplementary material for: Genotyping-in-Thousands by sequencing panel development and application for high-resolution monitoring of introgressive hybridization within sockeye salmon
Source: Sci Rep. 2022 Mar 2;12:3441. doi: 10.1038/s41598-022-07309-x (PMC8891347; doi:10.1038/s41598-022-07309-x)
Supplement: Supplementary file 3 — Supplementary Tables. [file 41598_2022_7309_MOESM3_ESM.xlsx]

## Sheet: Table S1
Table S1.	GT-seq primers and their sequences for the optimized panel of 342 loci
Index	Code	Allele 1	Alelle 2	Forward primer	Reverse primer	Probe 1	Probe 2
1	255_49	C	T	ACACTCTTTCCCTACACGACGCTCTTCCGATCTTGCAGGCTACATCTTCCTTTATCA	GTGACTGGAGTTCAGACGTGTGCTCTTCCGATCTGAATAGGGCGCTGATTGGGA	CTTCACCAACAAG	CTTCACTAACAAG
2	716_54	C	T	ACACTCTTTCCCTACACGACGCTCTTCCGATCTTATCCCCCACATAGCCACAA	GTGACTGGAGTTCAGACGTGTGCTCTTCCGATCTCAAGTTAGTCTTCAGTCCTAATGCA	CCACAACTAACAT	CCACAATTAACAT
3	1171_49	G	A	ACACTCTTTCCCTACACGACGCTCTTCCGATCTAGCACCTAACCCTGTAATACCT	GTGACTGGAGTTCAGACGTGTGCTCTTCCGATCTAGGTGTTCCTAATGTTTTGTACACT	TCTATCGCCTCAA	TCTATCACCTCAA
4	1893_58	A	T	ACACTCTTTCCCTACACGACGCTCTTCCGATCTGCTCTGACTGTACTGACTGGG	GTGACTGGAGTTCAGACGTGTGCTCTTCCGATCTCTGTCATTGATGCTGCTGGC	GGAAACAAGACTG	GGAAACTAGACTG
5	1985_57	T	C	ACACTCTTTCCCTACACGACGCTCTTCCGATCTTCCAGTAACATTGTCTTCTTCGT	GTGACTGGAGTTCAGACGTGTGCTCTTCCGATCTTGGGGTCAACATGATGAGTCA	TTCGTCTTCTTAG	TTCGTCCTCTTAG
6	2244_42	C	A	ACACTCTTTCCCTACACGACGCTCTTCCGATCTGCTGGACCTCACTCAAGTGG	GTGACTGGAGTTCAGACGTGTGCTCTTCCGATCTCACAGTGTAAGTGGGCGAGT	AGACACCGAGTGC	AGACACAGAGTGC
7	2320_58	C	T	ACACTCTTTCCCTACACGACGCTCTTCCGATCTGCAGGGTATCATCATCCCAGG	GTGACTGGAGTTCAGACGTGTGCTCTTCCGATCTACCTTGATGAGCTCAGGCAC	AGACTCCTATCAC	AGACTCTTATCAC
8	2575_41	T	C	ACACTCTTTCCCTACACGACGCTCTTCCGATCTTGCAGGTAATAAGAGGGTAGAAGT	GTGACTGGAGTTCAGACGTGTGCTCTTCCGATCTGCCAATGGCTTGTGAAGTGA	TCCTTCTGGGGGA	TCCTTCCGGGGGA
9	2627_47	C	T	ACACTCTTTCCCTACACGACGCTCTTCCGATCTTGCAGGGCTTTCCTCAGATG	GTGACTGGAGTTCAGACGTGTGCTCTTCCGATCTCCAACCACCAGTCTTTTGAAGG	ACTCAACCTTATC	ACTCAATCTTATC
10	2665_52	T	C	ACACTCTTTCCCTACACGACGCTCTTCCGATCTCTTGGGCCGAGTACATCCAG	GTGACTGGAGTTCAGACGTGTGCTCTTCCGATCTGGTTCAACCCAGTGGAGGAG	GAATTCTCTACGT	GAATTCCCTACGT
11	2766_52	T	A	ACACTCTTTCCCTACACGACGCTCTTCCGATCTAGGGGGAGACAAATGGGGTA	GTGACTGGAGTTCAGACGTGTGCTCTTCCGATCTTTTAGGATTTGGGTGTGTTTCAC	ATTATTTTTTATT	ATTATTATTTATT
12	3059_50	T	A	ACACTCTTTCCCTACACGACGCTCTTCCGATCTTGCAGGAGAACAAACCACATG	GTGACTGGAGTTCAGACGTGTGCTCTTCCGATCTGGGTTAGCTTCCCACTGTCA	TGACTGTTCCTGA	TGACTGATCCTGA
13	3180_54	T	C	ACACTCTTTCCCTACACGACGCTCTTCCGATCTCAGGCCCCGTTGTGTCG	GTGACTGGAGTTCAGACGTGTGCTCTTCCGATCTTTTCCATCCCGCACAGTAGG	GTATATTGCAACC	GTATATCGCAACC
14	3347_51	G	C	ACACTCTTTCCCTACACGACGCTCTTCCGATCTGATCATCTGCTGGCCTCCTC	GTGACTGGAGTTCAGACGTGTGCTCTTCCGATCTAATCATTCAACGGCCGCTTG	GCTTCGGTTCAAG	GCTTCGCTTCAAG
15	3433_47	T	A	ACACTCTTTCCCTACACGACGCTCTTCCGATCTTGCAGGAGAGATTGCTTGGG	GTGACTGGAGTTCAGACGTGTGCTCTTCCGATCTGGCACTACTAGCACCGACTC	CAGCACTTAGAGT	CAGCACATAGAGT
16	3585_50	C	T	ACACTCTTTCCCTACACGACGCTCTTCCGATCTGCAGGTCCCCCTAGTAATGG	GTGACTGGAGTTCAGACGTGTGCTCTTCCGATCTTGTGGAAAAAAACTTGTTGCGA	TAAGGGCCGAATC	TAAGGGTCGAATC
17	3748_50	A	C	ACACTCTTTCCCTACACGACGCTCTTCCGATCTGCAGGGCACAAACTGGTTG	GTGACTGGAGTTCAGACGTGTGCTCTTCCGATCTTCTACGTAGATTCCAAGTCACAA	TGTCAAAATATTG	TGTCAACATATTG
18	3938_46	A	G	ACACTCTTTCCCTACACGACGCTCTTCCGATCTGCAGGGTTATGAATGGAATTAGCC	GTGACTGGAGTTCAGACGTGTGCTCTTCCGATCTTGCTTCTTCTTCCCAGTGCT	TACTCAAGGAACT	TACTCAGGGAACT
19	4215_55	G	A	ACACTCTTTCCCTACACGACGCTCTTCCGATCTATCTGAGTCTGGGGTAGCCC	GTGACTGGAGTTCAGACGTGTGCTCTTCCGATCTCACTGGCTCTTTCTGTCTCTGT	CTGAGAGACACAA	CTGAGAAACACAA
20	4377_51	G	T	ACACTCTTTCCCTACACGACGCTCTTCCGATCTTCATCTCACCGCACACACAA	GTGACTGGAGTTCAGACGTGTGCTCTTCCGATCTTCTTAGTTGTCGTCGTGCCA	ACACATGACCCTG	ACACATTACCCTG
21	4748_44	T	A	ACACTCTTTCCCTACACGACGCTCTTCCGATCTCTGTCTTCGCTGGGTGGTTT	GTGACTGGAGTTCAGACGTGTGCTCTTCCGATCTGGGGACGCTTTTGAAGAAACA	ATTGTCTCAAAGT	ATTGTCACAAAGT
22	5259_48	A	T	ACACTCTTTCCCTACACGACGCTCTTCCGATCTTGCAGGAATGAATGGAAGCA	GTGACTGGAGTTCAGACGTGTGCTCTTCCGATCTAGCTGAACATTTTGTCTGTGCA	CAACAGACATGCA	CAACAGTCATGCA
23	5685_42	G	T	ACACTCTTTCCCTACACGACGCTCTTCCGATCTTGTGAAACCTGGTGGGAGAG	GTGACTGGAGTTCAGACGTGTGCTCTTCCGATCTGTCTGACGTGTCGTTGCATC	AGAGATGAAGGCA	AGAGATTAAGGCA
24	5710_42	G	A	ACACTCTTTCCCTACACGACGCTCTTCCGATCTGGGGAGCAGGAAGGAACATAG	GTGACTGGAGTTCAGACGTGTGCTCTTCCGATCTCCTTCAACCCACCAACCCTT	TTGATAGGTGGGT	TTGATAAGTGGGT
25	5973_48	C	T	ACACTCTTTCCCTACACGACGCTCTTCCGATCTACGCGCAGAGAATGATCCAG	GTGACTGGAGTTCAGACGTGTGCTCTTCCGATCTGAACGCTGGCGGATACTGTC	CAGTACCTGTCGA	CAGTACTTGTCGA
26	6554_58	C	T	ACACTCTTTCCCTACACGACGCTCTTCCGATCTTGCAGGGTAAAAATAGCAATTGA	GTGACTGGAGTTCAGACGTGTGCTCTTCCGATCTTGTTGACACATTGCACTTTACA	TCTACTCAGTTGC	TCTACTTAGTTGC
27	6993_55	G	A	ACACTCTTTCCCTACACGACGCTCTTCCGATCTTCCCAATAATCGCCAACCGT	GTGACTGGAGTTCAGACGTGTGCTCTTCCGATCTTGGCAGCTCTGAGGAGAAGA	GTATTTGTATGTC	GTATTTATATGTC
28	7272_53	C	T	ACACTCTTTCCCTACACGACGCTCTTCCGATCTTGCTAATTTGCCATTTGTGGGT	GTGACTGGAGTTCAGACGTGTGCTCTTCCGATCTTGATGCTACCCCCTGCCTAT	ATGCTGCGTCCAC	ATGCTGTGTCCAC
29	7596_48	C	G	ACACTCTTTCCCTACACGACGCTCTTCCGATCTACCGATCCTGTGCAAGTGTT	GTGACTGGAGTTCAGACGTGTGCTCTTCCGATCTCAATTCATGGTCGCAGTGGC	GTTACACGTGGTC	GTTACAGGTGGTC
30	7792_41	C	T	ACACTCTTTCCCTACACGACGCTCTTCCGATCTAGTGAGATCAAACCCCAGGC	GTGACTGGAGTTCAGACGTGTGCTCTTCCGATCTTCTTGAGTGGAGCAGCAGTC	CCAGGCCGTAGTG	CCAGGCTGTAGTG
31	7819_57	C	T	ACACTCTTTCCCTACACGACGCTCTTCCGATCTCAGGCCAAAGCAGAGAGGTT	GTGACTGGAGTTCAGACGTGTGCTCTTCCGATCTAGTGGTTAGGAACTGTGTTTTCT	CACATTCACAATC	CACATTTACAATC
32	7939_46	C	T	ACACTCTTTCCCTACACGACGCTCTTCCGATCTAGGTACTGATTCAACAGGTCTGT	GTGACTGGAGTTCAGACGTGTGCTCTTCCGATCTGGATCCCCCTCCAAAGAACA	TATCTGCTGAGTA	TATCTGTTGAGTA
33	8205_56	C	T	ACACTCTTTCCCTACACGACGCTCTTCCGATCTGGTGTGATACCTCAGAGCTCTG	GTGACTGGAGTTCAGACGTGTGCTCTTCCGATCTTGATCTCTCTCTCTCAGGAGC	CGGAGACGCTCCT	CGGAGATGCTCCT
34	8470_43	C	A	ACACTCTTTCCCTACACGACGCTCTTCCGATCTCAGGAACAACACCTGTACTTTACA	GTGACTGGAGTTCAGACGTGTGCTCTTCCGATCTTGCCAGAGATGCGGGAAAAA	TAGAATCATTTTT	TAGAATAATTTTT
35	8581_49	C	A	ACACTCTTTCCCTACACGACGCTCTTCCGATCTGGGGAGACAGGTGAACACAT	GTGACTGGAGTTCAGACGTGTGCTCTTCCGATCTAGGTCCTGTATGGTAGGTCCT	ACAGGACCTACCA	ACAGGAACTACCA
36	9162_60	C	A	ACACTCTTTCCCTACACGACGCTCTTCCGATCTGCAGGCAGTACAGCTGTTCA	GTGACTGGAGTTCAGACGTGTGCTCTTCCGATCTTCAGAGGTGTCCAGTCATTTCA	TACAGACTGGAAT	TACAGAATGGAAT
37	9203_48	G	T	ACACTCTTTCCCTACACGACGCTCTTCCGATCTCGTTGCCATGCCGATTAGGA	GTGACTGGAGTTCAGACGTGTGCTCTTCCGATCTAGGGCTAGCAGGTGAGAAAAC	GGAGCAGCAGAGG	GGAGCATCAGAGG
38	9493_58	T	G	ACACTCTTTCCCTACACGACGCTCTTCCGATCTGGAGAGCCCTGGAAACGTTT	GTGACTGGAGTTCAGACGTGTGCTCTTCCGATCTCCAAGTCATGCAACACCAGC	TGGAGCTGTTGTT	TGGAGCGGTTGTT
39	9658_52	A	G	ACACTCTTTCCCTACACGACGCTCTTCCGATCTTGACAGGAACCCAGGCTACT	GTGACTGGAGTTCAGACGTGTGCTCTTCCGATCTTCCCCTCATTATAAACGAATCCA	TCTGTTACTCTAT	TCTGTTGCTCTAT
40	9752_60	G	A	ACACTCTTTCCCTACACGACGCTCTTCCGATCTGGCTAGACTTCGGGTTGTCA	GTGACTGGAGTTCAGACGTGTGCTCTTCCGATCTCGAAACATGACCGCCAATCC	GCAAGCGAGGATT	GCAAGCAAGGATT
41	10042_47	C	T	ACACTCTTTCCCTACACGACGCTCTTCCGATCTTCCGGTCTCTCTCACAGTCC	GTGACTGGAGTTCAGACGTGTGCTCTTCCGATCTTTTGTGCTGTGGTTGCTTGC	GTCCCTCTCCTGA	GTCCCTTTCCTGA
42	10050_41	T	G	ACACTCTTTCCCTACACGACGCTCTTCCGATCTTGCAGGGGGAGACATTACTA	GTGACTGGAGTTCAGACGTGTGCTCTTCCGATCTTTTTTAAGTCCCCAAAAAGGATGT	AAATTTTTACATC	AAATTTGTACATC
43	10147_45	A	G	ACACTCTTTCCCTACACGACGCTCTTCCGATCTTGCAGGACACGAAGGTCATT	GTGACTGGAGTTCAGACGTGTGCTCTTCCGATCTGCGTGGACTTATGGAAAGGC	TGGTCGATATATA	TGGTCGGTATATA
44	10282_47	T	C	ACACTCTTTCCCTACACGACGCTCTTCCGATCTTGCAGGTTGAAATATGGTTTCTATC	GTGACTGGAGTTCAGACGTGTGCTCTTCCGATCTTCAAAAAGGCTTTACGGCGA	CTATCCTCAGATA	CTATCCCCAGATA
45	10467_46	C	T	ACACTCTTTCCCTACACGACGCTCTTCCGATCTGGCTGAGAAATCACCCTCCC	GTGACTGGAGTTCAGACGTGTGCTCTTCCGATCTGTTAACACCGCATCACACCG	AGTCTGCCACGGA	AGTCTGTCACGGA
46	11547_46	G	A	ACACTCTTTCCCTACACGACGCTCTTCCGATCTGCAGGTTTTCACTCCAACCC	GTGACTGGAGTTCAGACGTGTGCTCTTCCGATCTCGGGTCTCATTACCATCCCC	TGGCCCGACAGTC	TGGCCCAACAGTC
47	11628_44	C	T	ACACTCTTTCCCTACACGACGCTCTTCCGATCTTGCAGGTTCATTCTCAACAACA	GTGACTGGAGTTCAGACGTGTGCTCTTCCGATCTGATTAGGACCTGTGCCGCAT	CTACCTCAGACAG	CTACCTTAGACAG
48	11881_60	G	A	ACACTCTTTCCCTACACGACGCTCTTCCGATCTCAGGTTCATGGCCAGAGTCA	GTGACTGGAGTTCAGACGTGTGCTCTTCCGATCTGTTTCATTTACAGTAGGCTTACACA	CAAATCGAATGTG	CAAATCAAATGTG
49	12111_55	C	A	ACACTCTTTCCCTACACGACGCTCTTCCGATCTAGACAATGAACGTGTCCGGC	GTGACTGGAGTTCAGACGTGTGCTCTTCCGATCTCAGACCAGACTACCCGTGTG	GGACCCCCACACG	GGACCCACACACG
50	12251_46	C	A	ACACTCTTTCCCTACACGACGCTCTTCCGATCTGCCCGTCACAAGGAGTCTTT	GTGACTGGAGTTCAGACGTGTGCTCTTCCGATCTATATCAAGGACCTGGGGGGG	ATGAGCCAAGTAA	ATGAGCAAAGTAA
51	12560_49	G	C	ACACTCTTTCCCTACACGACGCTCTTCCGATCTGCACCTTCGGCAATGTGAC	GTGACTGGAGTTCAGACGTGTGCTCTTCCGATCTACCTGGAGAACCTGACCATTC	TTATATGGTTTTT	TTATATCGTTTTT
52	12626_48	T	C	ACACTCTTTCCCTACACGACGCTCTTCCGATCTTAGGTGGACATGCCCAATGG	GTGACTGGAGTTCAGACGTGTGCTCTTCCGATCTTTGAATGCACAGTCCAAGGC	ATAGTTTGGCCTT	ATAGTTCGGCCTT
53	12728_42	A	T	ACACTCTTTCCCTACACGACGCTCTTCCGATCTTGCAGGCTCAACCAGACTAG	GTGACTGGAGTTCAGACGTGTGCTCTTCCGATCTTGATTGAAACCGGTGGAGAGG	TTTTTTAAAAATC	TTTTTTTAAAATC
54	13296_48	C	A	ACACTCTTTCCCTACACGACGCTCTTCCGATCTACAACACAACACAAGTCTGCA	GTGACTGGAGTTCAGACGTGTGCTCTTCCGATCTCTTCAGGCCAGACCCAAGTT	CTGCAACAGACTT	CTGCAAAAGACTT
55	13335_53	C	T	ACACTCTTTCCCTACACGACGCTCTTCCGATCTTGCAGGCTGTTTTAACTTCTGC	GTGACTGGAGTTCAGACGTGTGCTCTTCCGATCTTCCCTGAACTGTATTCACCCA	AGAGGACATTCTC	AGAGGATATTCTC
56	13362_54	G	A	ACACTCTTTCCCTACACGACGCTCTTCCGATCTGAGCTTCTGACAGACCTGCA	GTGACTGGAGTTCAGACGTGTGCTCTTCCGATCTTTAAGGCCAAAACACATCTATTGT	AGGTATGAAAGAT	AGGTATAAAAGAT
57	13659_46	G	A	ACACTCTTTCCCTACACGACGCTCTTCCGATCTAGTCCTTCCAGGTGTGGGAT	GTGACTGGAGTTCAGACGTGTGCTCTTCCGATCTCCTTGCTGAAGACCAGGGAC	CCGTAAGGGACGC	CCGTAAAGGACGC
58	14049_54	A	T	ACACTCTTTCCCTACACGACGCTCTTCCGATCTAGGGACAGGGGCTGTGATAA	GTGACTGGAGTTCAGACGTGTGCTCTTCCGATCTAGACAGGATCTTGAAGAAGTTACGT	AAACTCAGCAAAA	AAACTCTGCAAAA
59	14459_45	T	C	ACACTCTTTCCCTACACGACGCTCTTCCGATCTTTGCTGTGCGTGACATGAGA	GTGACTGGAGTTCAGACGTGTGCTCTTCCGATCTGCAGCCTTCTTGTCAACAGC	CGCTGTTGGTGTC	CGCTGTCGGTGTC
60	14499_58	A	C	ACACTCTTTCCCTACACGACGCTCTTCCGATCTATGAGTACTGTACGTGCGGC	GTGACTGGAGTTCAGACGTGTGCTCTTCCGATCTCCCATGGTTCCAATCGGTCA	ACCCAAAACCCTG	ACCCAACACCCTG
61	14571_47	T	C	ACACTCTTTCCCTACACGACGCTCTTCCGATCTTGCGTATTTCTGAGTGTAGCGT	GTGACTGGAGTTCAGACGTGTGCTCTTCCGATCTACAGACACAAACACACATACACAC	ATTTTATGTGTGT	ATTTTACGTGTGT
62	14662_54	A	T	ACACTCTTTCCCTACACGACGCTCTTCCGATCTTGCAGCAGAAACCTCAGAGG	GTGACTGGAGTTCAGACGTGTGCTCTTCCGATCTCTGTGAAGAGGCAGAATTCCA	AACCTTAATATCA	AACCTTTATATCA
63	14670_58	A	T	ACACTCTTTCCCTACACGACGCTCTTCCGATCTCCCCTGCTGTGGGCTATATG	GTGACTGGAGTTCAGACGTGTGCTCTTCCGATCTGCAACTCTTGAATTGCTGCG	AAATATAAAAAAA	AAATATTAAAAAA
64	14711_42	C	T	ACACTCTTTCCCTACACGACGCTCTTCCGATCTTGCAGGATTATAATGGGCTGT	GTGACTGGAGTTCAGACGTGTGCTCTTCCGATCTCAGGGTCCTCCTCTGGTTTA	TCAGTACGCATGT	TCAGTATGCATGT
65	15105_41	A	C	ACACTCTTTCCCTACACGACGCTCTTCCGATCTTCATGCATGTCACACCCACT	GTGACTGGAGTTCAGACGTGTGCTCTTCCGATCTTCGTTGGCTGTGAGTTACTGT	CCACTTATACTGC	CCACTTCTACTGC
66	15430_51	G	A	ACACTCTTTCCCTACACGACGCTCTTCCGATCTTCCCCTTCCCTACAGCTCTC	GTGACTGGAGTTCAGACGTGTGCTCTTCCGATCTGTGGACCCCTCATTCCTTGG	CAGCATGATGTCC	CAGCATAATGTCC
67	15450_49	T	G	ACACTCTTTCCCTACACGACGCTCTTCCGATCTTCATCGACACATTCAACTCTTCA	GTGACTGGAGTTCAGACGTGTGCTCTTCCGATCTTTACCCACTACAGCCGTCCT	TTCATCTTATTTA	TTCATCGTATTTA
68	15786_46	C	A	ACACTCTTTCCCTACACGACGCTCTTCCGATCTCAGGACACCTACAGCACCTG	GTGACTGGAGTTCAGACGTGTGCTCTTCCGATCTTGGCTCGAGTGGTTGAAGTC	AAAGTTCATCAAG	AAAGTTAATCAAG
69	16026_54	T	A	ACACTCTTTCCCTACACGACGCTCTTCCGATCTTCCACACTGAACTGGTTGCC	GTGACTGGAGTTCAGACGTGTGCTCTTCCGATCTAGTGCACAGAAAACTTTGGGC	GCGAGATCAAACA	GCGAGAACAAACA
70	16036_47	C	T	ACACTCTTTCCCTACACGACGCTCTTCCGATCTTGGAGAGGTGTAGCTGGAGC	GTGACTGGAGTTCAGACGTGTGCTCTTCCGATCTAGCAGAGTAATGGATGTGCTGA	ACTAAGCAACATC	ACTAAGTAACATC
71	16295_40	C	A	ACACTCTTTCCCTACACGACGCTCTTCCGATCTGCCGGGTGGTTTATCCTCAT	GTGACTGGAGTTCAGACGTGTGCTCTTCCGATCTAGATCAGATCCCAGGCCTGT	CTCTCACACAGGC	CTCTCAAACAGGC
72	16502_60	C	A	ACACTCTTTCCCTACACGACGCTCTTCCGATCTGCGTAGGGATTCTCAGAAGACA	GTGACTGGAGTTCAGACGTGTGCTCTTCCGATCTCCTTCTCTGTCATTCGAGTGTCA	AAATTCCACTAAA	AAATTCAACTAAA
73	16560_44	G	T	ACACTCTTTCCCTACACGACGCTCTTCCGATCTTGCAGGGACACAAGGAGAGA	GTGACTGGAGTTCAGACGTGTGCTCTTCCGATCTCTGCAGTGTTCAAAGCACCC	CCTATTGGAATCC	CCTATTTGAATCC
74	16576_52	G	A	ACACTCTTTCCCTACACGACGCTCTTCCGATCTACGACCTTTCCTCAAGTGGC	GTGACTGGAGTTCAGACGTGTGCTCTTCCGATCTACAGGAGATGACAAGTGCCT	AGTGGCGCAGTTA	AGTGGCACAGTTA
75	16958_56	A	C	ACACTCTTTCCCTACACGACGCTCTTCCGATCTCGCTGCCAGCAAATGAAGAA	GTGACTGGAGTTCAGACGTGTGCTCTTCCGATCTGGCCATCTACAAAGTGATCTTGG	AAATACATAATTT	AAATACCTAATTT
76	17090_42	T	C	ACACTCTTTCCCTACACGACGCTCTTCCGATCTTGCAGGAGAGAAGAAGAACAGG	GTGACTGGAGTTCAGACGTGTGCTCTTCCGATCTTAGGTGATTGGACTGGCCCA	TCAGAATAGAAGG	TCAGAACAGAAGG
77	17512_40	G	A	ACACTCTTTCCCTACACGACGCTCTTCCGATCTTGCAGGCTTCATATCTACACTTGT	GTGACTGGAGTTCAGACGTGTGCTCTTCCGATCTAAAGAGACCGACCGACACAC	GTGCACGTTTGTG	GTGCACATTTGTG
78	17599_44	C	A	ACACTCTTTCCCTACACGACGCTCTTCCGATCTTGCAGGGACAGGGGATTAAA	GTGACTGGAGTTCAGACGTGTGCTCTTCCGATCTGTGGTGTCTCTCTGGTCGTG	AAAAATCTAGGAT	AAAAATATAGGAT
79	17688_42	T	G	ACACTCTTTCCCTACACGACGCTCTTCCGATCTGTGTTGGGGCCATTCAAAGC	GTGACTGGAGTTCAGACGTGTGCTCTTCCGATCTTACCCAACATACTGTGCGGC	TTATCCTTCACAC	TTATCCGTCACAC
80	18483_49	G	C	ACACTCTTTCCCTACACGACGCTCTTCCGATCTGGGAGAAAACTGCAATGTGGG	GTGACTGGAGTTCAGACGTGTGCTCTTCCGATCTGGGCTCTGAGGGTTCATCTC	TTGTTTGTAGGAA	TTGTTTCTAGGAA
81	19027_51	G	A	ACACTCTTTCCCTACACGACGCTCTTCCGATCTAAACAACCTGCCCTCTGACG	GTGACTGGAGTTCAGACGTGTGCTCTTCCGATCTGACCCTCCGCTGTCACAC	TGAAGCGTTCCTT	TGAAGCATTCCTT
82	19063_43	G	A	ACACTCTTTCCCTACACGACGCTCTTCCGATCTACACAGGAAGCCAGTTGGG	GTGACTGGAGTTCAGACGTGTGCTCTTCCGATCTAGAAAACACACGTGGTAGGCT	CCCTGGGCTATAG	CCCTGGACTATAG
83	19205_60	T	C	ACACTCTTTCCCTACACGACGCTCTTCCGATCTTGCAGGGATAAAAAAAAAATCCAGA	GTGACTGGAGTTCAGACGTGTGCTCTTCCGATCTCAAGTTCGTTGCAGACAGCC	GCTACATGTGGCT	GCTACACGTGGCT
84	19272_40	A	T	ACACTCTTTCCCTACACGACGCTCTTCCGATCTGGTACGACCTTCACAATCTTCA	GTGACTGGAGTTCAGACGTGTGCTCTTCCGATCTCCTCTTCCTTTTCCCTGTGGG	CCAAAGACTTTTA	CCAAAGTCTTTTA
85	19318_47	G	C	ACACTCTTTCCCTACACGACGCTCTTCCGATCTGCAGGCTGCTTCCCTAGTTT	GTGACTGGAGTTCAGACGTGTGCTCTTCCGATCTGACCTTCAGTCATGTCAGTGGA	CTGCAGGGAACAC	CTGCAGCGAACAC
86	19435_43	A	G	ACACTCTTTCCCTACACGACGCTCTTCCGATCTTGCAGGAAGGGTAACTAGTCAG	GTGACTGGAGTTCAGACGTGTGCTCTTCCGATCTAGTTACCGCATGGACAGAGT	CTAATGAACTCTG	CTAATGGACTCTG
87	19911_60	A	T	ACACTCTTTCCCTACACGACGCTCTTCCGATCTACACATTGGAGCTAAGCGGG	GTGACTGGAGTTCAGACGTGTGCTCTTCCGATCTTCCTCCGAAACATGACCTGC	AGCGGGAGGGTGT	AGCGGGTGGGTGT
88	20426_42	G	A	ACACTCTTTCCCTACACGACGCTCTTCCGATCTTGCAGGCTTTATTTGGTGTCTC	GTGACTGGAGTTCAGACGTGTGCTCTTCCGATCTGAGGCCCCTCTCAACTTTGA	GCAAGTGCAAGAC	GCAAGTACAAGAC
89	20896_47	T	C	ACACTCTTTCCCTACACGACGCTCTTCCGATCTTGCATTACACACCATGGTCA	GTGACTGGAGTTCAGACGTGTGCTCTTCCGATCTAGGCTATATGTGACATGGTTTCCA	CTAGTCTAGTGGA	CTAGTCCAGTGGA
90	20950_40	T	C	ACACTCTTTCCCTACACGACGCTCTTCCGATCTGCAGGGTTTGAAGGTTTTACCA	GTGACTGGAGTTCAGACGTGTGCTCTTCCGATCTACATCTTATAAAGGACCACTCCAA	TGTGTTTGTGGTA	TGTGTTCGTGGTA
91	21081_43	A	G	ACACTCTTTCCCTACACGACGCTCTTCCGATCTTGGCATGCTTCGTCATGAGA	GTGACTGGAGTTCAGACGTGTGCTCTTCCGATCTGAGAAGATGTCCCATGCGTAG	TGAGCTAGCCATG	TGAGCTGGCCATG
92	21235_50	A	C	ACACTCTTTCCCTACACGACGCTCTTCCGATCTGAAGGACTAGTGACCAGACGG	GTGACTGGAGTTCAGACGTGTGCTCTTCCGATCTAGGGGGCTGACCTTTCACTA	TGTGCCAATTTGA	TGTGCCCATTTGA
93	21365_40	C	T	ACACTCTTTCCCTACACGACGCTCTTCCGATCTTGCAGGTAGGCCTAGATAATATCAC	GTGACTGGAGTTCAGACGTGTGCTCTTCCGATCTTTTGCCCCCATCGTTGAAGT	ACAGACCGTGTTT	ACAGACTGTGTTT
94	21559_48	G	A	ACACTCTTTCCCTACACGACGCTCTTCCGATCTGGCGCTACAATGAGTCGCTA	GTGACTGGAGTTCAGACGTGTGCTCTTCCGATCTGTAGCAAGCTACTGTCGGTCT	AATGATGTATTGT	AATGATATATTGT
95	21733_58	A	T	ACACTCTTTCCCTACACGACGCTCTTCCGATCTTGGTGTGCTTCAGGTTACGA	GTGACTGGAGTTCAGACGTGTGCTCTTCCGATCTTGCTGGCTCTAGTTTTGCCT	TAATAAAGCACGA	TAATAATGCACGA
96	21980_45	C	G	ACACTCTTTCCCTACACGACGCTCTTCCGATCTACACATGCTGTTTATGGGGGT	GTGACTGGAGTTCAGACGTGTGCTCTTCCGATCTTGTCTTAGTGGATTGTGATAGACA	TATGGGCCATTGT	TATGGGGCATTGT
97	22023_48	T	G	ACACTCTTTCCCTACACGACGCTCTTCCGATCTCAGGCTCTCACACTCCTTGG	GTGACTGGAGTTCAGACGTGTGCTCTTCCGATCTGCATGCACTTTTCACGCTGA	AGAGCCTCTGCGC	AGAGCCGCTGCGC
98	22297_57	A	C	ACACTCTTTCCCTACACGACGCTCTTCCGATCTACGTGCACCTCCCTTAAGTG	GTGACTGGAGTTCAGACGTGTGCTCTTCCGATCTCTCAGGTCAAATGGCACCCT	GCCAATAGGGAAT	GCCAATCGGGAAT
99	22424_43	G	A	ACACTCTTTCCCTACACGACGCTCTTCCGATCTTCAGTATGTACCCTGCGGGA	GTGACTGGAGTTCAGACGTGTGCTCTTCCGATCTACTTACAACCTCATGCTAATCACA	AACGTAGGCTAAT	AACGTAAGCTAAT
100	22447_54	A	G	ACACTCTTTCCCTACACGACGCTCTTCCGATCTAGGCCTGTCAAACGACGTAG	GTGACTGGAGTTCAGACGTGTGCTCTTCCGATCTGAGAACACCCCCAACTGAGG	ACAGACAGACGGA	ACAGACGGACGGA
101	22463_50	A	T	ACACTCTTTCCCTACACGACGCTCTTCCGATCTTGTGTACACAGATATGCATGAGA	GTGACTGGAGTTCAGACGTGTGCTCTTCCGATCTAAACAATCTGCCAGTCGCCT	TAGCCAAGATCCT	TAGCCATGATCCT
102	22579_50	T	G	ACACTCTTTCCCTACACGACGCTCTTCCGATCTGCTGTCGCAACATTGTTGGT	GTGACTGGAGTTCAGACGTGTGCTCTTCCGATCTCGCCTCCAACCCAATCATCA	GTGTCATCTGCAA	GTGTCAGCTGCAA
103	22871_53	A	T	ACACTCTTTCCCTACACGACGCTCTTCCGATCTGGGTGGGGCACAACAGAA	GTGACTGGAGTTCAGACGTGTGCTCTTCCGATCTACCAGAGGAAAGTGGAGAACA	ACAGAAAACGCAC	ACAGAATACGCAC
104	23102_41	T	C	ACACTCTTTCCCTACACGACGCTCTTCCGATCTGAGGAGACGATGAACACGGC	GTGACTGGAGTTCAGACGTGTGCTCTTCCGATCTGAACTCTGCCTCTCCAGCTC	AACGAGTTGCGTG	AACGAGCTGCGTG
105	23127_50	A	G	ACACTCTTTCCCTACACGACGCTCTTCCGATCTGCAGGTTTTTGCAAAATAAGCTAT	GTGACTGGAGTTCAGACGTGTGCTCTTCCGATCTCAGCTGCAGCAGAAGAGGAT	GATGATACTAGCA	GATGATGCTAGCA
106	23149_57	G	T	ACACTCTTTCCCTACACGACGCTCTTCCGATCTGGGACCCACCAATCTTGAAGA	GTGACTGGAGTTCAGACGTGTGCTCTTCCGATCTAGTCTATGTAACACACTGCTGT	AGATCTGTTTGTG	AGATCTTTTTGTG
107	23351_43	C	T	ACACTCTTTCCCTACACGACGCTCTTCCGATCTGTGTTGAAAAGACGCCTCACT	GTGACTGGAGTTCAGACGTGTGCTCTTCCGATCTAGCCCAAAACTCCAAAGCCT	CTTTTGCTGAAGT	CTTTTGTTGAAGT
108	23584_56	A	G	ACACTCTTTCCCTACACGACGCTCTTCCGATCTTGCAGGCTCCAATGTTTTTACT	GTGACTGGAGTTCAGACGTGTGCTCTTCCGATCTTGAAAATGACACAAGCCTAAATAGT	CAGGTGACAATGG	CAGGTGGCAATGG
109	24227_59	G	A	ACACTCTTTCCCTACACGACGCTCTTCCGATCTAGGGCTTTATGTACCACCTGC	GTGACTGGAGTTCAGACGTGTGCTCTTCCGATCTTGCCTTACAGAACTTTTTGCTTT	AGAATGGCAAAAA	AGAATGACAAAAA
110	24429_52	G	T	ACACTCTTTCCCTACACGACGCTCTTCCGATCTTGCAGGTTTAGCCACAGTCT	GTGACTGGAGTTCAGACGTGTGCTCTTCCGATCTAGTACATGCACTGAGGGCAG	TGTAGCGCTGAAC	TGTAGCTCTGAAC
111	25450_45	C	A	ACACTCTTTCCCTACACGACGCTCTTCCGATCTGCAGGACATCAGGAAGAGGG	GTGACTGGAGTTCAGACGTGTGCTCTTCCGATCTCACGCCTGTGTAAAACCACA	TTTAGTCCGAAGA	TTTAGTACGAAGA
112	25757_45	C	A	ACACTCTTTCCCTACACGACGCTCTTCCGATCTTGCAGGGTATGTCATGTTTTGT	GTGACTGGAGTTCAGACGTGTGCTCTTCCGATCTCCTACTGCACAACGTAGCCA	AAAGATCATGTGC	AAAGATAATGTGC
113	25911_46	G	A	ACACTCTTTCCCTACACGACGCTCTTCCGATCTTGAGGCCCCCATGTCTAGAA	GTGACTGGAGTTCAGACGTGTGCTCTTCCGATCTGCTAATTCAAAATGTCAACGTTAGC	TAACACGTAATCT	TAACACATAATCT
114	25920_48	G	A	ACACTCTTTCCCTACACGACGCTCTTCCGATCTAGGGTTTTGTTCCAGCCCTA	GTGACTGGAGTTCAGACGTGTGCTCTTCCGATCTCGTGTTGAGAGTCAGGACCC	TCCCTAGGACGGT	TCCCTAAGACGGT
115	26049_55	C	T	ACACTCTTTCCCTACACGACGCTCTTCCGATCTACAAGGAGTCGCTTGAGCC	GTGACTGGAGTTCAGACGTGTGCTCTTCCGATCTTAGAGTTGCGCACAATTGGC	CCCTCCCCTAACC	CCCTCCTCTAACC
116	26569_41	G	T	ACACTCTTTCCCTACACGACGCTCTTCCGATCTGGTGTGTTCCCTGATATGCTCA	GTGACTGGAGTTCAGACGTGTGCTCTTCCGATCTAAAAAGGGCAGTTTAGAAACAGT	TTTCAAGTTACCC	TTTCAATTTACCC
117	27192_44	A	T	ACACTCTTTCCCTACACGACGCTCTTCCGATCTTGGCGGTAAACACCCAACAT	GTGACTGGAGTTCAGACGTGTGCTCTTCCGATCTAGTCGATTTTCATCTTATTTTGCGT	AAAAAAATAATAA	AAAAAATTAATAA
118	27195_59	G	A	ACACTCTTTCCCTACACGACGCTCTTCCGATCTAGCTGGCGAGACATTCAACA	GTGACTGGAGTTCAGACGTGTGCTCTTCCGATCTCTCAAGGGCCACGGTTGATT	ACAGACGAATCAA	ACAGACAAATCAA
119	27551_52	C	T	ACACTCTTTCCCTACACGACGCTCTTCCGATCTTGCAGGGCTTTACAGATTGT	GTGACTGGAGTTCAGACGTGTGCTCTTCCGATCTAGCAATAACTCAGGCTTATGCA	TCATCTCTGTTTT	TCATCTTTGTTTT
120	27562_46	A	T	ACACTCTTTCCCTACACGACGCTCTTCCGATCTGCAGGGTTTCTGTAAGGGCA	GTGACTGGAGTTCAGACGTGTGCTCTTCCGATCTGGACTCTAACCATCTGCCTCA	AGACACATGAGGC	AGACACTTGAGGC
121	27994_53	A	C	ACACTCTTTCCCTACACGACGCTCTTCCGATCTGTGTTGTCCTGGGTTAGGCC	GTGACTGGAGTTCAGACGTGTGCTCTTCCGATCTACAACTCCACGGTGTTCTCC	AGGCCAAAGATAT	AGGCCACAGATAT
122	28183_50	C	T	ACACTCTTTCCCTACACGACGCTCTTCCGATCTAGGCCTTCGACTGCTCTCTA	GTGACTGGAGTTCAGACGTGTGCTCTTCCGATCTGATGTTGCTGCTGTGCTTCG	CTAGCTCGTTTCG	CTAGCTTGTTTCG
123	28941_50	G	A	ACACTCTTTCCCTACACGACGCTCTTCCGATCTTGGTTAAGAGCATTGGGCCA	GTGACTGGAGTTCAGACGTGTGCTCTTCCGATCTACCTAGTTCGGGGATTTGAACC	CAGGTCGCTGGTT	CAGGTCACTGGTT
124	29135_45	C	G	ACACTCTTTCCCTACACGACGCTCTTCCGATCTCAGTGGGCTGTAACAGAGGG	GTGACTGGAGTTCAGACGTGTGCTCTTCCGATCTGCAGAGGAAGGGGGTTCTTC	GGCCGGCAACTGG	GGCCGGGAACTGG
125	29380_43	A	G	ACACTCTTTCCCTACACGACGCTCTTCCGATCTTGGCCATGAGGGTTTACTGG	GTGACTGGAGTTCAGACGTGTGCTCTTCCGATCTAGGGTGCCATTTGGGATACA	GGAAGGACCAGGA	GGAAGGGCCAGGA
126	29398_51	A	G	ACACTCTTTCCCTACACGACGCTCTTCCGATCTCACCTTGCTCTCTGCCTGTA	GTGACTGGAGTTCAGACGTGTGCTCTTCCGATCTTCTGCTCCTCCATGGTAGCT	TTATTAACGTAAC	TTATTAGCGTAAC
127	29948_48	A	G	ACACTCTTTCCCTACACGACGCTCTTCCGATCTACTCTGGATCCTGAAATCTATTGTG	GTGACTGGAGTTCAGACGTGTGCTCTTCCGATCTTGATATACAAAGATAAGACTCCCCC	GAAAGGAGGGGGA	GAAAGGGGGGGGA
128	30072_41	G	A	ACACTCTTTCCCTACACGACGCTCTTCCGATCTAGGTTGCACTGACTTGGACA	GTGACTGGAGTTCAGACGTGTGCTCTTCCGATCTAGTCAGTGTTTAAAGGGGCC	GGGCCAGGGCCCC	GGGCCAAGGCCCC
129	30079_57	A	G	ACACTCTTTCCCTACACGACGCTCTTCCGATCTGACGAGGTGTTCCAGTGAGG	GTGACTGGAGTTCAGACGTGTGCTCTTCCGATCTAGCATTTCACCCACGATCCA	GGGAGCAGACACT	GGGAGCGGACACT
130	30158_53	T	G	ACACTCTTTCCCTACACGACGCTCTTCCGATCTTGCAGGCTTGGAAGTACAACA	GTGACTGGAGTTCAGACGTGTGCTCTTCCGATCTGGAAGTTGAGATTGAAAGTCCCC	TATGTTTAGATTA	TATGTTGAGATTA
131	30326_44	C	A	ACACTCTTTCCCTACACGACGCTCTTCCGATCTGCAGCTGGGAGCATCTAACA	GTGACTGGAGTTCAGACGTGTGCTCTTCCGATCTCTGTGTTTCCCCTGAGAGCC	AACCTCCTAACCC	AACCTCATAACCC
132	30339_52	A	C	ACACTCTTTCCCTACACGACGCTCTTCCGATCTCAGGGAGAGGTCATGCAAGG	GTGACTGGAGTTCAGACGTGTGCTCTTCCGATCTAGAGAGTCATGGGTGGAGCT	CACAGGACAGCTC	CACAGGCCAGCTC
133	30507_51	G	A	ACACTCTTTCCCTACACGACGCTCTTCCGATCTTGTGCCTGTTGCTGCTGATA	GTGACTGGAGTTCAGACGTGTGCTCTTCCGATCTGGAATATTCCCCCTATGCTTTTGT	CATTTAGTGGACT	CATTTAATGGACT
134	30807_44	C	T	ACACTCTTTCCCTACACGACGCTCTTCCGATCTTGCAGGAGGAGATTAACCAGT	GTGACTGGAGTTCAGACGTGTGCTCTTCCGATCTACCAAAGCAAGGCTAGTCCA	ACTTTGCGTATCT	ACTTTGTGTATCT
135	31409_41	C	T	ACACTCTTTCCCTACACGACGCTCTTCCGATCTCTTCTTGGTTCTGGGAGCGA	GTGACTGGAGTTCAGACGTGTGCTCTTCCGATCTCAGAGCCACGCTGAAGATCA	AACCTGCCTCTCC	AACCTGTCTCTCC
136	31689_47	G	A	ACACTCTTTCCCTACACGACGCTCTTCCGATCTACAGCCACATTCCGTCATGT	GTGACTGGAGTTCAGACGTGTGCTCTTCCGATCTCGTTTATCCACGCGGTGATG	ACTGCAGGAGCGC	ACTGCAAGAGCGC
137	31966_52	C	T	ACACTCTTTCCCTACACGACGCTCTTCCGATCTGCAGGGAAAACAGTGACTGC	GTGACTGGAGTTCAGACGTGTGCTCTTCCGATCTTGGGTTTCTGTTCACTGTGACA	TTTCCCCCTGTCA	TTTCCCTCTGTCA
138	32278_58	C	A	ACACTCTTTCCCTACACGACGCTCTTCCGATCTGACAGGGTGTTGTCCAGGTT	GTGACTGGAGTTCAGACGTGTGCTCTTCCGATCTTGTCCCCCTCCAAGAGTGTA	CAGGTTCAAGCTT	CAGGTTAAAGCTT
139	32596_41	T	C	ACACTCTTTCCCTACACGACGCTCTTCCGATCTAGACTGATAGGGTTTGAGTTGCA	GTGACTGGAGTTCAGACGTGTGCTCTTCCGATCTTCAACAATAGCGGAGAGACAGA	GAGTGCTAATATC	GAGTGCCAATATC
140	33011_52	G	A	ACACTCTTTCCCTACACGACGCTCTTCCGATCTTATGCAGTGGCCTTGTGCTT	GTGACTGGAGTTCAGACGTGTGCTCTTCCGATCTCCACAGAGTGCCTCCTGAAG	TGACCAGAAGGGG	TGACCAAAAGGGG
141	33638_41	T	A	ACACTCTTTCCCTACACGACGCTCTTCCGATCTATCAAGCTGCCAATCACCCA	GTGACTGGAGTTCAGACGTGTGCTCTTCCGATCTGCTGTTGTCTAGCTGGCTGT	CCACCCTGAAAAT	CCACCCAGAAAAT
142	33877_47	C	T	ACACTCTTTCCCTACACGACGCTCTTCCGATCTCGAGGACACCACGTTTCTCA	GTGACTGGAGTTCAGACGTGTGCTCTTCCGATCTGGTGAGAGGTCTGCAGTCTC	CCTCTCCTCTTGC	CCTCTCTTCTTGC
143	34232_53	T	G	ACACTCTTTCCCTACACGACGCTCTTCCGATCTACACAGGGCTGTTTGTCACA	GTGACTGGAGTTCAGACGTGTGCTCTTCCGATCTGGGCAATGGAAACCAACATGT	AAAAACTGATTAA	AAAAACGGATTAA
144	34274_47	C	T	ACACTCTTTCCCTACACGACGCTCTTCCGATCTGGGGAGAGCCACCATTTTGA	GTGACTGGAGTTCAGACGTGTGCTCTTCCGATCTAAACATGGCGTGACACACTC	TGGAGCCGAGTGT	TGGAGCTGAGTGT
145	34427_43	G	A	ACACTCTTTCCCTACACGACGCTCTTCCGATCTCAGGTTCGCGGCTAGTTCC	GTGACTGGAGTTCAGACGTGTGCTCTTCCGATCTCGCCTTCATATCCAGCAGGT	TACTAAGCGCGCA	TACTAAACGCGCA
146	34844_52	A	G	ACACTCTTTCCCTACACGACGCTCTTCCGATCTAGGAAAAACTTGAAGGATTTGTACT	GTGACTGGAGTTCAGACGTGTGCTCTTCCGATCTAGCACTGTACTGTAATTTAGACTCA	TACTGTAAATTGT	TACTGTGAATTGT
147	35174_46	T	C	ACACTCTTTCCCTACACGACGCTCTTCCGATCTTGCAGGAGAAGCTTAGTGGG	GTGACTGGAGTTCAGACGTGTGCTCTTCCGATCTATGACAGTGATGCTTGGCCA	GCCAAGTGTAGTA	GCCAAGCGTAGTA
148	35418_60	T	C	ACACTCTTTCCCTACACGACGCTCTTCCGATCTTGGATTGTGATGTCAGTGTGGT	GTGACTGGAGTTCAGACGTGTGCTCTTCCGATCTTGAAGCAAGTGGGGACAACA	AATCTCTCCCTAT	AATCTCCCCCTAT
149	35705_41	C	T	ACACTCTTTCCCTACACGACGCTCTTCCGATCTCTCAGATCTCCCCGCCATTC	GTGACTGGAGTTCAGACGTGTGCTCTTCCGATCTCAGGCCTTATTGAAGACCTCGT	TTCCCGCGGAGTA	TTCCCGTGGAGTA
150	35913_49	C	T	ACACTCTTTCCCTACACGACGCTCTTCCGATCTGGATAATGGCTGCTTGCTGC	GTGACTGGAGTTCAGACGTGTGCTCTTCCGATCTGCATCCGTCACTCTCAGCAT	CATTGTCATACAC	CATTGTTATACAC
151	36290_59	T	C	ACACTCTTTCCCTACACGACGCTCTTCCGATCTTGCAGGTAATCCTCCAGCAA	GTGACTGGAGTTCAGACGTGTGCTCTTCCGATCTACGTGTGTTTGGCTGTAATGC	CACACGTACAGAC	CACACGCACAGAC
152	36368_46	A	C	ACACTCTTTCCCTACACGACGCTCTTCCGATCTTGCAGGGTGTTTAGTGTCCA	GTGACTGGAGTTCAGACGTGTGCTCTTCCGATCTTGCAGAGCCACTGGGAATTT	ATGCGCAGAATAT	ATGCGCCGAATAT
153	36810_49	T	G	ACACTCTTTCCCTACACGACGCTCTTCCGATCTGAGACACAGAGGACAGCGTG	GTGACTGGAGTTCAGACGTGTGCTCTTCCGATCTTGGACCACACGCACTTTAGA	TGTGAGTGTGTGT	TGTGAGGGTGTGT
154	37008_56	G	A	ACACTCTTTCCCTACACGACGCTCTTCCGATCTGCAGGGTGTTGATTATGATGCA	GTGACTGGAGTTCAGACGTGTGCTCTTCCGATCTACCAACATAGCCTACTATATCCCA	GGCTATGTGGGAT	GGCTATATGGGAT
155	37090_50	T	A	ACACTCTTTCCCTACACGACGCTCTTCCGATCTTTGTCCTGCAGCCTCTTGG	GTGACTGGAGTTCAGACGTGTGCTCTTCCGATCTACAAAATTGTGGAGAAAAAGGGGT	TTTTTTTATTTTT	TTTTTTAATTTTT
156	37194_49	A	T	ACACTCTTTCCCTACACGACGCTCTTCCGATCTGCAGGAAGAACTACTTAGAAACCT	GTGACTGGAGTTCAGACGTGTGCTCTTCCGATCTGAAGTGTCCACAGCAGACCA	ACATTTAAAAAAA	ACATTTTAAAAAA
157	37378_51	G	C	ACACTCTTTCCCTACACGACGCTCTTCCGATCTCCAGAGCCAAAGCCAGGTAG	GTGACTGGAGTTCAGACGTGTGCTCTTCCGATCTGATCCCAGACCTGTCAGTGC	CATTAGGAGTTTG	CATTAGCAGTTTG
158	37451_53	T	A	ACACTCTTTCCCTACACGACGCTCTTCCGATCTTGGGCTTGGTCTCAGGAGTA	GTGACTGGAGTTCAGACGTGTGCTCTTCCGATCTTGCTTGCTGTCAACCCCTAG	AAGGTGTTGACGT	AAGGTGATGACGT
159	37661_42	A	C	ACACTCTTTCCCTACACGACGCTCTTCCGATCTTGCAGGTAAAATACAGCTCTGGT	GTGACTGGAGTTCAGACGTGTGCTCTTCCGATCTGAACTGGTTCGCATCAAGACA	TTTGTAAATGTCT	TTTGTACATGTCT
160	38209_45	T	C	ACACTCTTTCCCTACACGACGCTCTTCCGATCTAGGATGGGGAGCGGGTC	GTGACTGGAGTTCAGACGTGTGCTCTTCCGATCTGCAGTCGGCCCTAGTCTTTT	ATAAACTTAGGCC	ATAAACCTAGGCC
161	38396_53	C	T	ACACTCTTTCCCTACACGACGCTCTTCCGATCTATTCCCAGCATGCCTCACC	GTGACTGGAGTTCAGACGTGTGCTCTTCCGATCTCCATTCTCCAATGAGGCGGA	CCCTGTCCTCCGC	CCCTGTTCTCCGC
162	38879_54	G	T	ACACTCTTTCCCTACACGACGCTCTTCCGATCTACCCCGATGGAGTTAGAATGG	GTGACTGGAGTTCAGACGTGTGCTCTTCCGATCTTAAAGGTGCCACCAACCTCC	GAATGGGTAGGAA	GAATGGTTAGGAA
163	38887_47	T	C	ACACTCTTTCCCTACACGACGCTCTTCCGATCTACAGACAGATGTATGGAGAGATGTG	GTGACTGGAGTTCAGACGTGTGCTCTTCCGATCTAGCTGTTGCATCCTTGTCCT	GATGTGTTGAAGA	GATGTGCTGAAGA
164	39115_43	T	G	ACACTCTTTCCCTACACGACGCTCTTCCGATCTCAGGCGACTTGACTTGCATG	GTGACTGGAGTTCAGACGTGTGCTCTTCCGATCTGTATGGCAACCCCCTAACCC	TAGCTATGGGTTA	TAGCTAGGGGTTA
165	39400_44	C	T	ACACTCTTTCCCTACACGACGCTCTTCCGATCTTGCAGGTTTCTCAAGTACTGTGT	GTGACTGGAGTTCAGACGTGTGCTCTTCCGATCTTGCAGATATTTGATCAATCCGGA	TATCATCTTGTTG	TATCATTTTGTTG
166	39696_40	T	C	ACACTCTTTCCCTACACGACGCTCTTCCGATCTAGGAAAACAGTTGCACGTGG	GTGACTGGAGTTCAGACGTGTGCTCTTCCGATCTCACAGGTGGTAGACATGCGT	AAGCAATCTTACG	AAGCAACCTTACG
167	39698_41	A	T	ACACTCTTTCCCTACACGACGCTCTTCCGATCTTGCAGGACCAATAAGCAAAACA	GTGACTGGAGTTCAGACGTGTGCTCTTCCGATCTAGTCAGAGACACGATCTGTTCA	AGGACAACACTGA	AGGACATCACTGA
168	39999_45	A	G	ACACTCTTTCCCTACACGACGCTCTTCCGATCTTGCAGGTTAACTATACAGTACACT	GTGACTGGAGTTCAGACGTGTGCTCTTCCGATCTTTTCTTAAACTCTTGCAAACCCA	TATTGGATATGGG	TATTGGGTATGGG
169	40404_54	G	C	ACACTCTTTCCCTACACGACGCTCTTCCGATCTACTTGGCTCCTCAACAACAGT	GTGACTGGAGTTCAGACGTGTGCTCTTCCGATCTCCATCCTGTTCAGTTCAGTCTCA	CCCCTGGTTGAGA	CCCCTGCTTGAGA
170	40429_60	A	G	ACACTCTTTCCCTACACGACGCTCTTCCGATCTACTCGCACCTCAAACCCAAA	GTGACTGGAGTTCAGACGTGTGCTCTTCCGATCTTGTTGCACTGCATGTTGCTG	AAAAGCATCCCAA	AAAAGCGTCCCAA
171	40953_55	C	T	ACACTCTTTCCCTACACGACGCTCTTCCGATCTGGACAACACTACACGTCCACA	GTGACTGGAGTTCAGACGTGTGCTCTTCCGATCTGGGGCTACAACAAAAATGTGT	CAACTCCAGTTCT	CAACTCTAGTTCT
172	41474_41	T	G	ACACTCTTTCCCTACACGACGCTCTTCCGATCTAAGACGGGTGTACGCAAGAG	GTGACTGGAGTTCAGACGTGTGCTCTTCCGATCTACCTCATTAGTCTAGCAGTCTGT	ACACTCTAATGAT	ACACTCGAATGAT
173	41824_48	G	T	ACACTCTTTCCCTACACGACGCTCTTCCGATCTTACAGGTTTGGCATGTCGGG	GTGACTGGAGTTCAGACGTGTGCTCTTCCGATCTGAGCATGAACGCAGACACAC	TGTATAGGTGTGT	TGTATATGTGTGT
174	41831_47	T	C	ACACTCTTTCCCTACACGACGCTCTTCCGATCTGCAGGAAATATTCAGGGCACG	GTGACTGGAGTTCAGACGTGTGCTCTTCCGATCTGACCGTCATTGGAGGCTCC	CCAGTCTGGAGCC	CCAGTCCGGAGCC
175	41972_51	A	G	ACACTCTTTCCCTACACGACGCTCTTCCGATCTACAGGGAGCCACTAGGACAT	GTGACTGGAGTTCAGACGTGTGCTCTTCCGATCTTCATCCAGGTTAGGGGAGGG	TCAAGTAAAGCCC	TCAAGTGAAGCCC
176	41980_58	G	A	ACACTCTTTCCCTACACGACGCTCTTCCGATCTCAGGCGCGACACCAAAAC	GTGACTGGAGTTCAGACGTGTGCTCTTCCGATCTGGACATAGGAGTGCCAACAA	TGACGAGCTTCTT	TGACGAACTTCTT
177	42221_53	C	A	ACACTCTTTCCCTACACGACGCTCTTCCGATCTACGTGGTCAGTATCGCCTCA	GTGACTGGAGTTCAGACGTGTGCTCTTCCGATCTTCTTCTAACCCTGTACGTTGCA	GCCTCACACGGAC	GCCTCAAACGGAC
178	42828_55	C	T	ACACTCTTTCCCTACACGACGCTCTTCCGATCTGTGACCGTGACTCCTGTCTG	GTGACTGGAGTTCAGACGTGTGCTCTTCCGATCTACTGCAGAGTGTGTGTCAGG	GAAACACTTGTTC	GAAACATTTGTTC
179	43074_45	T	C	ACACTCTTTCCCTACACGACGCTCTTCCGATCTTGCAGGTGAACGACATCG	GTGACTGGAGTTCAGACGTGTGCTCTTCCGATCTTCAGACAATAACTTACCAGAAACCT	AGCCTATAAGGTT	AGCCTACAAGGTT
180	43286_47	T	G	ACACTCTTTCCCTACACGACGCTCTTCCGATCTCCTGGCCCACCACATAGATT	GTGACTGGAGTTCAGACGTGTGCTCTTCCGATCTTGGCCAAGTGTTGTATGGGT	TGAGCTTGGTAAG	TGAGCTGGGTAAG
181	43337_51	A	C	ACACTCTTTCCCTACACGACGCTCTTCCGATCTCCAGGGTGGACTGTCAATCC	GTGACTGGAGTTCAGACGTGTGCTCTTCCGATCTACTGTGACGATGCTACGACG	TACGTCACACTAA	TACGTCCCACTAA
182	43655_54	C	T	ACACTCTTTCCCTACACGACGCTCTTCCGATCTGTTCCGGCTGTCTCCTATGG	GTGACTGGAGTTCAGACGTGTGCTCTTCCGATCTGACCCCAAAATACCCTCGCT	GGAGACCTTAAGG	GGAGACTTTAAGG
183	43869_47	A	T	ACACTCTTTCCCTACACGACGCTCTTCCGATCTTGCAGGCAAGGAGAAACTGA	GTGACTGGAGTTCAGACGTGTGCTCTTCCGATCTTGAGGAGAAAGTCATTTGGAGTGT	CAAGACAGTTCTG	CAAGACTGTTCTG
184	43971_54	G	A	ACACTCTTTCCCTACACGACGCTCTTCCGATCTAACGGGTGTATGATCGGGAAC	GTGACTGGAGTTCAGACGTGTGCTCTTCCGATCTTGACTACTACGACACAAGAGGT	TCATGCGGTTGTA	TCATGCAGTTGTA
185	44064_59	G	A	ACACTCTTTCCCTACACGACGCTCTTCCGATCTTCCATACAATGCCGTTCCCT	GTGACTGGAGTTCAGACGTGTGCTCTTCCGATCTGCCCCTAGCGACATGACTAC	CCTCTAGGAATAC	CCTCTAAGAATAC
186	44216_52	A	G	ACACTCTTTCCCTACACGACGCTCTTCCGATCTCATGGCACGTGACTGGATGA	GTGACTGGAGTTCAGACGTGTGCTCTTCCGATCTCACCTGGGGATGTCTGAGGA	CTTGACAATCTTC	CTTGACGATCTTC
187	44293_52	C	A	ACACTCTTTCCCTACACGACGCTCTTCCGATCTGGTGTTTTGCCAACATCGACA	GTGACTGGAGTTCAGACGTGTGCTCTTCCGATCTAGTTTTCCTCTTTAGCCTACGT	ACATATCTGATAC	ACATATATGATAC
188	44312_41	C	A	ACACTCTTTCCCTACACGACGCTCTTCCGATCTGACGCGTGCACCTAGAGTAA	GTGACTGGAGTTCAGACGTGTGCTCTTCCGATCTTCATGGACAGTATGGTAGTTTGAT	GAACCCCTTTTTA	GAACCCATTTTTA
189	44433_51	A	G	ACACTCTTTCCCTACACGACGCTCTTCCGATCTCACAGCACAAGGAGACGCTA	GTGACTGGAGTTCAGACGTGTGCTCTTCCGATCTTGTCCAGGTTAGGGGATGGT	TCAAGTAAAGCCC	TCAAGTGAAGCCC
190	45088_44	C	T	ACACTCTTTCCCTACACGACGCTCTTCCGATCTGGTCTCACTGCAGAGCATCA	GTGACTGGAGTTCAGACGTGTGCTCTTCCGATCTTGTGTGAGCATGAGTGTGTGT	AGGGTACGTACAC	AGGGTATGTACAC
191	45372_43	T	G	ACACTCTTTCCCTACACGACGCTCTTCCGATCTGCAGGGTTGAACATAACACCAC	GTGACTGGAGTTCAGACGTGTGCTCTTCCGATCTTTCCTGAAGCCATTACTGCA	AAGTTATTGCAGT	AAGTTAGTGCAGT
192	45591_58	T	A	ACACTCTTTCCCTACACGACGCTCTTCCGATCTAGGGTCAACTTGCCATCAGC	GTGACTGGAGTTCAGACGTGTGCTCTTCCGATCTCGATGGAGATGCTGTTCCGT	TAGCACTACGGAA	TAGCACAACGGAA
193	45708_43	C	T	ACACTCTTTCCCTACACGACGCTCTTCCGATCTAGGATCAATACCTGGAAGTAAAGAT	GTGACTGGAGTTCAGACGTGTGCTCTTCCGATCTACAAATCCCAGCATGCTCCT	AGATGACGTGCAG	AGATGATGTGCAG
194	45711_48	C	T	ACACTCTTTCCCTACACGACGCTCTTCCGATCTTGCAGGATGGGAGGAGAAAAC	GTGACTGGAGTTCAGACGTGTGCTCTTCCGATCTAACCCGTTCGATGTAGCCAG	GATAAGCTGTATG	GATAAGTTGTATG
195	45722_59	A	T	ACACTCTTTCCCTACACGACGCTCTTCCGATCTAGGGAGGAGGATGAACAGGG	GTGACTGGAGTTCAGACGTGTGCTCTTCCGATCTCAGGGAGGCGAGTTTTCCTC	AGCGGAAATGGAG	AGCGGATATGGAG
196	45752_41	C	T	ACACTCTTTCCCTACACGACGCTCTTCCGATCTGCAGGTTCATCTTTTATTGAAGGC	GTGACTGGAGTTCAGACGTGTGCTCTTCCGATCTAAGTTGAGGGGGTGATGTGC	GCACATCGCTAGA	GCACATTGCTAGA
197	46342_45	A	T	ACACTCTTTCCCTACACGACGCTCTTCCGATCTCCGCCTGCATTGGTGAGTAT	GTGACTGGAGTTCAGACGTGTGCTCTTCCGATCTAGTTTGTTCTTAACTGACTTGCCT	GTATTTATTTTTT	GTATTTTTTTTTT
198	47017_45	G	A	ACACTCTTTCCCTACACGACGCTCTTCCGATCTCAGGGACGGAGGCTAGGATT	GTGACTGGAGTTCAGACGTGTGCTCTTCCGATCTAGTGTTGTCTCCCTTGTCATGA	AAATATGGGACAA	AAATATAGGACAA
199	47115_58	A	T	ACACTCTTTCCCTACACGACGCTCTTCCGATCTACCATCTCAAACAAAAACCAACT	GTGACTGGAGTTCAGACGTGTGCTCTTCCGATCTACAGATGATTTTACTTGACAGCTTT	CAAAATAGTAAAG	CAAAATTGTAAAG
200	47576_49	A	C	ACACTCTTTCCCTACACGACGCTCTTCCGATCTGGGACGGGTGAGTAAGGTGA	GTGACTGGAGTTCAGACGTGTGCTCTTCCGATCTCAGGCAGGAATGTACAAGCG	GTTAGTAGTTTTT	GTTAGTCGTTTTT
201	47640_43	C	G	ACACTCTTTCCCTACACGACGCTCTTCCGATCTGCAGGTACGCCTTGATCTCA	GTGACTGGAGTTCAGACGTGTGCTCTTCCGATCTACATTTCGTGAAAATCGCCCA	ATTCCTCACAAAA	ATTCCTGACAAAA
202	48403_53	T	C	ACACTCTTTCCCTACACGACGCTCTTCCGATCTTGCAGGATATTTTTTGGTGGGC	GTGACTGGAGTTCAGACGTGTGCTCTTCCGATCTTGCTGCGTCATACCCAAGAA	AGTGATTACAACC	AGTGATCACAACC
203	48700_56	A	G	ACACTCTTTCCCTACACGACGCTCTTCCGATCTCACACTGTGTCTGGCAGGAT	GTGACTGGAGTTCAGACGTGTGCTCTTCCGATCTAGCACAGACACACACACTGT	CACCATATGGGGG	CACCATGTGGGGG
204	48755_49	A	G	ACACTCTTTCCCTACACGACGCTCTTCCGATCTAGCAAAGTGACATTTTAATTGGTCA	GTGACTGGAGTTCAGACGTGTGCTCTTCCGATCTACATGTCCACTCCGAACCTT	CATGTAAAAATGT	CATGTAGAAATGT
205	49684_42	T	G	ACACTCTTTCCCTACACGACGCTCTTCCGATCTTGCAGGTGATGATGTAATTGGC	GTGACTGGAGTTCAGACGTGTGCTCTTCCGATCTTGCTGCTGTTCCACTCTGAG	GAAAATTATCACA	GAAAATGATCACA
206	50109_53	A	G	ACACTCTTTCCCTACACGACGCTCTTCCGATCTGCAGGACTCAACGGGAAGTT	GTGACTGGAGTTCAGACGTGTGCTCTTCCGATCTTGGGTATCTGGAGCATGACG	AGCTGTATGACAT	AGCTGTGTGACAT
207	50169_57	C	T	ACACTCTTTCCCTACACGACGCTCTTCCGATCTTGCAGGCAGTGACTTAGTCTG	GTGACTGGAGTTCAGACGTGTGCTCTTCCGATCTAGGGTGTAAATCATCTGAACCAGA	CCAAAACACCATC	CCAAAATACCATC
208	50220_51	G	A	ACACTCTTTCCCTACACGACGCTCTTCCGATCTCTTGGTTCAATCGCCAGAGC	GTGACTGGAGTTCAGACGTGTGCTCTTCCGATCTTTCAAGCCCAGAGGTGATGG	CCCAATGTATGTC	CCCAATATATGTC
209	50614_40	C	T	ACACTCTTTCCCTACACGACGCTCTTCCGATCTCCAGCTTAGTCTCTCCCGGT	GTGACTGGAGTTCAGACGTGTGCTCTTCCGATCTAGGAGTAGGGGACTAGGGGA	CCGGTCCGAAACA	CCGGTCTGAAACA
210	51030_55	T	C	ACACTCTTTCCCTACACGACGCTCTTCCGATCTCCAGCCAACAAGTTCAACTGT	GTGACTGGAGTTCAGACGTGTGCTCTTCCGATCTGAAGAGAAAGGGGCTGTCTGT	CTTAATTGTTTAA	CTTAATCGTTTAA
211	51236_54	C	A	ACACTCTTTCCCTACACGACGCTCTTCCGATCTGCAGGCAGTCACTCAGTCTA	GTGACTGGAGTTCAGACGTGTGCTCTTCCGATCTGATGTAAACCATCTGACCCAAATAT	ACCCCCCAAAAAA	ACCCCCAAAAAAA
212	51781_58	C	T	ACACTCTTTCCCTACACGACGCTCTTCCGATCTGACACACAGTACCAGCCAGG	GTGACTGGAGTTCAGACGTGTGCTCTTCCGATCTATGATTGGAACGCATGCAGC	TGTTCACATTGAG	TGTTCATATTGAG
213	52230_47	G	A	ACACTCTTTCCCTACACGACGCTCTTCCGATCTTGTCTCTGTTTCTCTTCCAGTGG	GTGACTGGAGTTCAGACGTGTGCTCTTCCGATCTAGGACCCAGGATAAAGGCCT	GTGGAGGTGTTGA	GTGGAGATGTTGA
214	52402_52	G	A	ACACTCTTTCCCTACACGACGCTCTTCCGATCTTGCAGGAACAAGCAGATACTGT	GTGACTGGAGTTCAGACGTGTGCTCTTCCGATCTTGGAGTGATAGATGTGCAGAGT	TCTCTAGTATCTC	TCTCTAATATCTC
215	52583_52	C	T	ACACTCTTTCCCTACACGACGCTCTTCCGATCTTGATCTGATCTGCACTCCTGG	GTGACTGGAGTTCAGACGTGTGCTCTTCCGATCTCGCTTCTTCTTCTGCGGAAC	AAAAAACGAAGCG	AAAAAATGAAGCG
216	52633_60	C	T	ACACTCTTTCCCTACACGACGCTCTTCCGATCTTCTGCTCCTGTGATGCGTTT	GTGACTGGAGTTCAGACGTGTGCTCTTCCGATCTCCTGTACCCACACATCCGAC	GCCACACGTCGGA	GCCACATGTCGGA
217	52702_45	C	T	ACACTCTTTCCCTACACGACGCTCTTCCGATCTAATGATCAAGTGCAGGGACA	GTGACTGGAGTTCAGACGTGTGCTCTTCCGATCTCATGGGCAGAGGACAGGATT	GGGACACCTGACC	GGGACATCTGACC
218	52735_59	C	T	ACACTCTTTCCCTACACGACGCTCTTCCGATCTCAGGCTTTTGGCAGCATG	GTGACTGGAGTTCAGACGTGTGCTCTTCCGATCTCATCGTTGTTGTTAGCCTGTT	CATGTGCTAATAT	CATGTGTTAATAT
219	52783_40	A	G	ACACTCTTTCCCTACACGACGCTCTTCCGATCTGCAGGCAAATCGCTGGGTAA	GTGACTGGAGTTCAGACGTGTGCTCTTCCGATCTTGGGTTAATGGTGGTTGCGT	GGCCACATCTGCA	GGCCACGTCTGCA
220	52987_52	T	A	ACACTCTTTCCCTACACGACGCTCTTCCGATCTTGCAGGAGGAGAAATATGGATGT	GTGACTGGAGTTCAGACGTGTGCTCTTCCGATCTATGCGGGTTGCTCATACCTT	TCTACTTGCCCAA	TCTACTAGCCCAA
221	53013_47	G	T	ACACTCTTTCCCTACACGACGCTCTTCCGATCTGCATGCCAAATTAACACTCCCA	GTGACTGGAGTTCAGACGTGTGCTCTTCCGATCTGTGCAGTTGTCACACACCAC	ATGGCTGTGGTGG	ATGGCTTTGGTGG
222	53039_47	G	A	ACACTCTTTCCCTACACGACGCTCTTCCGATCTGAAACACCTCTGTGCAGGGT	GTGACTGGAGTTCAGACGTGTGCTCTTCCGATCTGGAGGGACACACACTGACAG	GTGTGTGTGTTAC	GTGTGTATGTTAC
223	53148_44	G	A	ACACTCTTTCCCTACACGACGCTCTTCCGATCTAGGCCATGTGATATAAGTCTGCA	GTGACTGGAGTTCAGACGTGTGCTCTTCCGATCTTGAGGATAAAGGTAAGACCCTCT	GACAACGTCAATG	GACAACATCAATG
224	53170_50	C	A	ACACTCTTTCCCTACACGACGCTCTTCCGATCTTGCATTTTGCTCTTTGGTGCA	GTGACTGGAGTTCAGACGTGTGCTCTTCCGATCTTCTCTGGAGGACGTCTTTAAGT	ATAAAACCAATAA	ATAAAAACAATAA
225	53319_41	C	T	ACACTCTTTCCCTACACGACGCTCTTCCGATCTGCAGGTTGCATGTCTGGTTA	GTGACTGGAGTTCAGACGTGTGCTCTTCCGATCTGAGCCGGGTCAGCACAATAT	GGTGTACGATTCA	GGTGTATGATTCA
226	53455_54	C	G	ACACTCTTTCCCTACACGACGCTCTTCCGATCTGAAGCAGAGATGGGGGAACA	GTGACTGGAGTTCAGACGTGTGCTCTTCCGATCTAAAGACGGGCCCAATTCACA	TAAAAACTGTGAA	TAAAAAGTGTGAA
227	53585_51	A	T	ACACTCTTTCCCTACACGACGCTCTTCCGATCTTGCAGGTTCCTTCTCGACAA	GTGACTGGAGTTCAGACGTGTGCTCTTCCGATCTACACTTCCTTTTTCTCCAAAACA	GAAGGCAAAATTT	GAAGGCTAAATTT
228	53596_57	C	T	ACACTCTTTCCCTACACGACGCTCTTCCGATCTCTTTCCGTAGCGAGGTCGTC	GTGACTGGAGTTCAGACGTGTGCTCTTCCGATCTACGAAGACGGACCCAAACAA	ATAGCGCGGCTGA	ATAGCGTGGCTGA
229	53973_47	C	T	ACACTCTTTCCCTACACGACGCTCTTCCGATCTCCAGTCAAGAGAGGGCACTG	GTGACTGGAGTTCAGACGTGTGCTCTTCCGATCTAAGAGCCATCAGGGAGAGCT	TCTCTTCAACATT	TCTCTTTAACATT
230	54376_40	T	C	ACACTCTTTCCCTACACGACGCTCTTCCGATCTCCCATGACCACAAAACACCAC	GTGACTGGAGTTCAGACGTGTGCTCTTCCGATCTTGCCTCAAAGTGCCAGTTCA	ATATTGTTTTTAA	ATATTGCTTTTAA
231	54436_59	T	C	ACACTCTTTCCCTACACGACGCTCTTCCGATCTCGACAGGGTGTTGTCTAGGG	GTGACTGGAGTTCAGACGTGTGCTCTTCCGATCTCGCCCTCCCAAAGCGTAAAT	GGGTCATGCGGAG	GGGTCACGCGGAG
232	54885_40	C	T	ACACTCTTTCCCTACACGACGCTCTTCCGATCTTGCAGGGTTGAAATATGCTCT	GTGACTGGAGTTCAGACGTGTGCTCTTCCGATCTTCTGATAGCCTGCACCATCTG	TGTTTACTGCTGG	TGTTTATTGCTGG
233	55376_48	C	T	ACACTCTTTCCCTACACGACGCTCTTCCGATCTTGCAGGCTGATTGCTAGGTT	GTGACTGGAGTTCAGACGTGTGCTCTTCCGATCTAGGTCACTCTTTTTTGGATTTGGT	TAGACTCGCAGGG	TAGACTTGCAGGG
234	55649_52	G	A	ACACTCTTTCCCTACACGACGCTCTTCCGATCTCCCGACTGATATCCTCGCAC	GTGACTGGAGTTCAGACGTGTGCTCTTCCGATCTCGGAGCAGGATGGAATGACA	GTGGTCGATGAGG	GTGGTCAATGAGG
235	55682_54	T	G	ACACTCTTTCCCTACACGACGCTCTTCCGATCTTCCAGGGCAGTACCAAGTTG	GTGACTGGAGTTCAGACGTGTGCTCTTCCGATCTTTGATAAAACTGGAGAACTTTGCA	AAGTTGTCTAAAA	AAGTTGGCTAAAA
236	55720_50	A	C	ACACTCTTTCCCTACACGACGCTCTTCCGATCTAGCTCTATCCTGCTGAGTGGA	GTGACTGGAGTTCAGACGTGTGCTCTTCCGATCTTCTCTGTGTGTGTGCAGATTGA	TCTAGAACACACA	TCTAGACCACACA
237	55724_53	G	T	ACACTCTTTCCCTACACGACGCTCTTCCGATCTGGTCTTACTGCAGGTCTGGC	GTGACTGGAGTTCAGACGTGTGCTCTTCCGATCTTGGCAGTCTCTTAAAAATTGGCT	AGAGATGATTTAA	AGAGATTATTTAA
238	55879_55	G	A	ACACTCTTTCCCTACACGACGCTCTTCCGATCTTGGGAGAAACCATAGCAGGG	GTGACTGGAGTTCAGACGTGTGCTCTTCCGATCTTGATGACCTCTTTCAAGATCTTCCT	GTCAGAGATCACA	GTCAGAAATCACA
239	56064_46	T	G	ACACTCTTTCCCTACACGACGCTCTTCCGATCTTTTGCAGAGAACGACAGGGG	GTGACTGGAGTTCAGACGTGTGCTCTTCCGATCTGAACCTCTGTGTGACCCTGG	CAGGGGTTTGTCC	CAGGGGGTTGTCC
240	56684_46	C	T	ACACTCTTTCCCTACACGACGCTCTTCCGATCTTGCACTACAACATCCATAGAGGT	GTGACTGGAGTTCAGACGTGTGCTCTTCCGATCTGTGCATGGATTTGGACCTGC	ACCTCACACAGGA	ACCTCATACAGGA
241	56750_53	T	C	ACACTCTTTCCCTACACGACGCTCTTCCGATCTAGCAGCACACTAGCATGAGC	GTGACTGGAGTTCAGACGTGTGCTCTTCCGATCTTTGCAACCAGGAAATGACCA	TTCCTTTAAGATG	TTCCTTCAAGATG
242	56851_48	A	G	ACACTCTTTCCCTACACGACGCTCTTCCGATCTAGACCAAAAACATGAGGGGCT	GTGACTGGAGTTCAGACGTGTGCTCTTCCGATCTAGCCAATCAGCATCCAGGAT	CTGTTAATATTAG	CTGTTAGTATTAG
243	56880_45	G	T	ACACTCTTTCCCTACACGACGCTCTTCCGATCTGCAGATCTGTGCCCACATCA	GTGACTGGAGTTCAGACGTGTGCTCTTCCGATCTAGAAATAAACCAGCCGCCCA	AGATTTGTTGGGA	AGATTTTTTGGGA
244	56957_54	A	G	ACACTCTTTCCCTACACGACGCTCTTCCGATCTTGCAGGTTGAGGTCAATAACT	GTGACTGGAGTTCAGACGTGTGCTCTTCCGATCTACTGACCTTTTCAAAGCTTCCTC	GATGCCAGAGGAA	GATGCCGGAGGAA
245	57130_43	C	T	ACACTCTTTCCCTACACGACGCTCTTCCGATCTACCAGATGAGGGAGGTTTTCC	GTGACTGGAGTTCAGACGTGTGCTCTTCCGATCTGACTGCCTGCAATGACAAGC	AATGCACAGCGTT	AATGCATAGCGTT
246	57811_46	A	C	ACACTCTTTCCCTACACGACGCTCTTCCGATCTGCAGGAGAGAGCAATAGTTCCA	GTGACTGGAGTTCAGACGTGTGCTCTTCCGATCTAGAGACTAGTCAGACATACCACT	AGCAGTAATTTTC	AGCAGTCATTTTC
247	58104_44	T	C	ACACTCTTTCCCTACACGACGCTCTTCCGATCTCAGAGAAGCAGCTAGGCAGG	GTGACTGGAGTTCAGACGTGTGCTCTTCCGATCTTGGGAAGGATTTACAGCCACT	CGAGACTTTCAGT	CGAGACCTTCAGT
248	58758_43	T	C	ACACTCTTTCCCTACACGACGCTCTTCCGATCTAGAGTCTGTTTCCCTGAGGG	GTGACTGGAGTTCAGACGTGTGCTCTTCCGATCTACCTTTCTATTTCAGTGTGGAGGA	AGGATGTTCCTCC	AGGATGCTCCTCC
249	60342_43	C	T	ACACTCTTTCCCTACACGACGCTCTTCCGATCTGGGTCCGCATCCAAATCTCA	GTGACTGGAGTTCAGACGTGTGCTCTTCCGATCTGCACCTAAAGGACTCTCAGACC	AATCTTCGTTTCA	AATCTTTGTTTCA
250	60496_59	C	T	ACACTCTTTCCCTACACGACGCTCTTCCGATCTTGCAGGTACAGTAGAGTACACC	GTGACTGGAGTTCAGACGTGTGCTCTTCCGATCTGCTGGGACATGTCATCCGAT	GCTTTGCCCAGTT	GCTTTGTCCAGTT
251	60525_53	T	A	ACACTCTTTCCCTACACGACGCTCTTCCGATCTCCGCATCCTGAAGTCGATGT	GTGACTGGAGTTCAGACGTGTGCTCTTCCGATCTTGCCTAATTTTTTTCAGACTGTTGG	ACTCTTTCCAACA	ACTCTTACCAACA
252	60979_53	T	C	ACACTCTTTCCCTACACGACGCTCTTCCGATCTTGTTGTCGACCTGCTTGACA	GTGACTGGAGTTCAGACGTGTGCTCTTCCGATCTTGAACAGGAAGTCATTGGGGG	TTTAATTACTCTG	TTTAATCACTCTG
253	61441_59	T	G	ACACTCTTTCCCTACACGACGCTCTTCCGATCTACCATGTATGAGCCTTCATAATGT	GTGACTGGAGTTCAGACGTGTGCTCTTCCGATCTGGACTTGTCATGACATAACAGCC	GTCTTATAATAAG	GTCTTAGAATAAG
254	61815_52	C	A	ACACTCTTTCCCTACACGACGCTCTTCCGATCTGCAGTCTGAGTCCGATGTGT	GTGACTGGAGTTCAGACGTGTGCTCTTCCGATCTTGCATCAACCTTAAAGAAGAAAGGG	ACCCCCCAAAAAC	ACCCCCAAAAAAC
255	62499_60	C	A	ACACTCTTTCCCTACACGACGCTCTTCCGATCTTCTGTCCCGGGTTGTATCCA	GTGACTGGAGTTCAGACGTGTGCTCTTCCGATCTGCCCTATTTGACACCCTATTGG	GACCCCCTTTATA	GACCCCATTTATA
256	62853_53	G	A	ACACTCTTTCCCTACACGACGCTCTTCCGATCTACAGGGAGGTGTATGGTGAGA	GTGACTGGAGTTCAGACGTGTGCTCTTCCGATCTACTCTGTATGCTAGTGACCTACTG	GAGGAAGCAGTAG	GAGGAAACAGTAG
257	63198_56	C	T	ACACTCTTTCCCTACACGACGCTCTTCCGATCTTGCAGGCACAACTCCACC	GTGACTGGAGTTCAGACGTGTGCTCTTCCGATCTAGTTGGAGTGTCTGCGGC	CTCAGCCAGCCCG	CTCAGCTAGCCCG
258	63658_43	T	C	ACACTCTTTCCCTACACGACGCTCTTCCGATCTGCAGGCTGCAATGTTTTAATTTGT	GTGACTGGAGTTCAGACGTGTGCTCTTCCGATCTTGCCGTTGCCAATTTGTAAA	GCTATTTTTACAT	GCTATTCTTACAT
259	63671_53	G	T	ACACTCTTTCCCTACACGACGCTCTTCCGATCTTGTGGTGCATCGGTGAAAGA	GTGACTGGAGTTCAGACGTGTGCTCTTCCGATCTACATCATACGGAGATGGGAAAGT	CCTGTAGCTTCAC	CCTGTATCTTCAC
260	63683_47	A	T	ACACTCTTTCCCTACACGACGCTCTTCCGATCTGGCGAGCATGACTGTGATCT	GTGACTGGAGTTCAGACGTGTGCTCTTCCGATCTGGCTCAGGAAAAGTTTGAATGCT	TAATCTACCCTGA	TAATCTTCCCTGA
261	64076_58	C	G	ACACTCTTTCCCTACACGACGCTCTTCCGATCTGACAATGCCACCAGCCAATC	GTGACTGGAGTTCAGACGTGTGCTCTTCCGATCTCCCTCACCCTCCAATCCAAC	CCATTGCGCACAT	CCATTGGGCACAT
262	64356_58	C	T	ACACTCTTTCCCTACACGACGCTCTTCCGATCTCCCACCCTTTATCGTTGGCA	GTGACTGGAGTTCAGACGTGTGCTCTTCCGATCTCTCACTCACTCTCTGTGCCA	CCAGTCCGGGAAG	CCAGTCTGGGAAG
263	64497_50	A	T	ACACTCTTTCCCTACACGACGCTCTTCCGATCTTGCAGGTTGAGCTCAATAACT	GTGACTGGAGTTCAGACGTGTGCTCTTCCGATCTAGGATGTGTTATTTTAGTGTTCCCT	AAAAATAAAGGGA	AAAAATTAAGGGA
264	64743_49	A	T	ACACTCTTTCCCTACACGACGCTCTTCCGATCTAAAGTACGCTAAAGGGGGGG	GTGACTGGAGTTCAGACGTGTGCTCTTCCGATCTGGTCAGCCAAGCATGCTTTT	CCATGGATCTCAG	CCATGGTTCTCAG
265	64904_47	A	G	ACACTCTTTCCCTACACGACGCTCTTCCGATCTGCTCTGATGCTGGTTGGTCT	GTGACTGGAGTTCAGACGTGTGCTCTTCCGATCTAAGCATCCTTTATACAGACTCCAGG	CTAGTAACCTGGA	CTAGTAGCCTGGA
266	65457_60	C	T	ACACTCTTTCCCTACACGACGCTCTTCCGATCTCCGAAACTTTGGAGCGAACC	GTGACTGGAGTTCAGACGTGTGCTCTTCCGATCTTCCTTTAACCTGTGAGACACCT	TGGCATCTCATTA	TGGCATTTCATTA
267	65581_57	T	A	ACACTCTTTCCCTACACGACGCTCTTCCGATCTCACTGATGGCTGGGAGCTTA	GTGACTGGAGTTCAGACGTGTGCTCTTCCGATCTACTGAACTCTCCCAGGAAAGAG	TGCATCTGAAACC	TGCATCAGAAACC
268	66415_53	A	T	ACACTCTTTCCCTACACGACGCTCTTCCGATCTCAGTAGCGCACCACAGTGG	GTGACTGGAGTTCAGACGTGTGCTCTTCCGATCTCCTGGTGTCAGATGGCTGTC	CTAAACATTCATC	CTAAACTTTCATC
269	66714_54	G	A	ACACTCTTTCCCTACACGACGCTCTTCCGATCTGACCACCTGGACCTGTTGTT	GTGACTGGAGTTCAGACGTGTGCTCTTCCGATCTCACACTTGCTTACTCCTCAGGT	AGCTTGGCCTTCT	AGCTTGACCTTCT
270	67846_46	C	A	ACACTCTTTCCCTACACGACGCTCTTCCGATCTTGGACTCAGTGGACACCTCA	GTGACTGGAGTTCAGACGTGTGCTCTTCCGATCTGAGGCCTTGAGGAAGTGGTC	CAGCTCCTGCTCT	CAGCTCATGCTCT
271	68070_48	T	G	ACACTCTTTCCCTACACGACGCTCTTCCGATCTGGGAGGTCACACTACCAACC	GTGACTGGAGTTCAGACGTGTGCTCTTCCGATCTCCTACATGCAGGCAGTACCA	CACACATAATATT	CACACAGAATATT
272	68497_52	T	G	ACACTCTTTCCCTACACGACGCTCTTCCGATCTGCCTCCTGTTCCTGCTTCTT	GTGACTGGAGTTCAGACGTGTGCTCTTCCGATCTGTCAGTCAATCCCTGGAGACT	AAACTTTATTTAC	AAACTTGATTTAC
273	68938_58	T	C	ACACTCTTTCCCTACACGACGCTCTTCCGATCTCAGGAGGCCAAGGGTCAAAG	GTGACTGGAGTTCAGACGTGTGCTCTTCCGATCTCGGACCCCTCTTCAAACACA	GAGAGTTAGTTGT	GAGAGTCAGTTGT
274	69050_40	C	A	ACACTCTTTCCCTACACGACGCTCTTCCGATCTTGCAGGAGAAGAAGCTGGTG	GTGACTGGAGTTCAGACGTGTGCTCTTCCGATCTGGTTCTTGGCCACCTGGAG	GAGGTCCCTCCAG	GAGGTCACTCCAG
275	69232_50	G	C	ACACTCTTTCCCTACACGACGCTCTTCCGATCTCAGCCCCACCCTGTGATATT	GTGACTGGAGTTCAGACGTGTGCTCTTCCGATCTGCCTCTGATGGTGTAGAGTAGC	TTTATCGACATAC	TTTATCCACATAC
276	69339_56	T	C	ACACTCTTTCCCTACACGACGCTCTTCCGATCTTGCAGGGATGCTGATGGTTA	GTGACTGGAGTTCAGACGTGTGCTCTTCCGATCTAGCTCACAGATCACTGCACC	TGAGTATAAATGG	TGAGTACAAATGG
277	69396_50	T	C	ACACTCTTTCCCTACACGACGCTCTTCCGATCTCAGGAGGGTGTGGTTCTCAC	GTGACTGGAGTTCAGACGTGTGCTCTTCCGATCTGGGGAGGAGATTCTGTGCAG	AAGGCCTGCTATC	AAGGCCCGCTATC
278	70352_40	T	G	ACACTCTTTCCCTACACGACGCTCTTCCGATCTGGACCTGATCCTAGATCAGCAC	GTGACTGGAGTTCAGACGTGTGCTCTTCCGATCTCGTCAGACAATAATGGCAAGGC	TACTCATGAGGCG	TACTCAGGAGGCG
279	70711_58	G	A	ACACTCTTTCCCTACACGACGCTCTTCCGATCTTGCAGGGATGGGGGAAAATA	GTGACTGGAGTTCAGACGTGTGCTCTTCCGATCTTGTGTTGCTGCCATGTTGTG	CATAAAGAGAGAC	CATAAAAAGAGAC
280	70724_48	G	T	ACACTCTTTCCCTACACGACGCTCTTCCGATCTTCTCCACACAAAGCAGCTGT	GTGACTGGAGTTCAGACGTGTGCTCTTCCGATCTTGCACAAACACATGCAGAGG	GCTGTAGTCAGGA	GCTGTATTCAGGA
281	70826_57	C	A	ACACTCTTTCCCTACACGACGCTCTTCCGATCTGGACACAGAGGAAGACAGCC	GTGACTGGAGTTCAGACGTGTGCTCTTCCGATCTCAGCACTTCTACTCCGAGACA	CTGGGCCCATATT	CTGGGCACATATT
282	70917_40	C	T	ACACTCTTTCCCTACACGACGCTCTTCCGATCTGGACCTTTTGCCAGGACCAT	GTGACTGGAGTTCAGACGTGTGCTCTTCCGATCTTGAAGAGGCACTGGAGGAGT	CCACTTCCCTGTC	CCACTTTCCTGTC
283	71249_59	C	T	ACACTCTTTCCCTACACGACGCTCTTCCGATCTGAGGCATGAGGAGCTACTGC	GTGACTGGAGTTCAGACGTGTGCTCTTCCGATCTAGCCTTAAACCACTGGTCGT	GGGCTTCGTTCCC	GGGCTTTGTTCCC
284	71430_53	T	C	ACACTCTTTCCCTACACGACGCTCTTCCGATCTCAGGGTACGTGCAAATCGTG	GTGACTGGAGTTCAGACGTGTGCTCTTCCGATCTACAGAAGCCTACACTGCAAA	TTTCAGTTTAACG	TTTCAGCTTAACG
285	72706_53	A	T	ACACTCTTTCCCTACACGACGCTCTTCCGATCTTGCAGGTTTTGTTTAGTTCCCG	GTGACTGGAGTTCAGACGTGTGCTCTTCCGATCTCCCAGAGAACAATCCCTTGGG	CGCATGATGGTCC	CGCATGTTGGTCC
286	72756_58	A	T	ACACTCTTTCCCTACACGACGCTCTTCCGATCTGGGGCCTGATTAGAAACGGT	GTGACTGGAGTTCAGACGTGTGCTCTTCCGATCTACATATTTTGCCTTTCGTTTTCCA	AACAAAAATGGAA	AACAAATATGGAA
287	72794_54	G	A	ACACTCTTTCCCTACACGACGCTCTTCCGATCTGCCTTCCTCAGCGATGACTC	GTGACTGGAGTTCAGACGTGTGCTCTTCCGATCTCACCTTGCCAACAGGTTGAA	ATGAATGGAAGGG	ATGAATAGAAGGG
288	72810_54	A	T	ACACTCTTTCCCTACACGACGCTCTTCCGATCTAGAGGATGCCAATACTGCAACA	GTGACTGGAGTTCAGACGTGTGCTCTTCCGATCTGCCGACTTTAATGCTATCACTCA	AATTTGAAGGATG	AATTTGTAGGATG
289	73480_60	C	G	ACACTCTTTCCCTACACGACGCTCTTCCGATCTTCAGTCCGGTCATTTGTGGG	GTGACTGGAGTTCAGACGTGTGCTCTTCCGATCTAGTTGCTTTACATGCATGCTTG	TGTTAGCTAGCAA	TGTTAGGTAGCAA
290	74141_47	C	A	ACACTCTTTCCCTACACGACGCTCTTCCGATCTCAGACCACACCCACCGAATG	GTGACTGGAGTTCAGACGTGTGCTCTTCCGATCTGAGTGAGAGAACGGTCCAGC	ACCAACCAATCAG	ACCAACAAATCAG
291	74550_47	A	G	ACACTCTTTCCCTACACGACGCTCTTCCGATCTAGTTAGGCAAACCACACCGG	GTGACTGGAGTTCAGACGTGTGCTCTTCCGATCTGCCAGGAAGATAAGGTGGCC	GTCCTCATGTGAG	GTCCTCGTGTGAG
292	75127_57	G	C	ACACTCTTTCCCTACACGACGCTCTTCCGATCTAGTCCGAGGTGCTAAAGGTG	GTGACTGGAGTTCAGACGTGTGCTCTTCCGATCTAGACGGCAACCTTAAAGAAGA	CCATCTGGGTCAG	CCATCTCGGTCAG
293	75128_40	C	A	ACACTCTTTCCCTACACGACGCTCTTCCGATCTTCAGAGGTATGGCCAGCCTA	GTGACTGGAGTTCAGACGTGTGCTCTTCCGATCTAGCGCACAGATCTGGGAATT	ACATTTCAGCAAG	ACATTTAAGCAAG
294	75501_51	G	A	ACACTCTTTCCCTACACGACGCTCTTCCGATCTGCCTAGACACCACATACACACA	GTGACTGGAGTTCAGACGTGTGCTCTTCCGATCTCCATTATTCCAGTTGTGAGTGTGT	ACACACGGACACA	ACACACAGACACA
295	75633_57	C	G	ACACTCTTTCCCTACACGACGCTCTTCCGATCTGGACCACTGTTTTTTGGGGG	GTGACTGGAGTTCAGACGTGTGCTCTTCCGATCTTCAGTCTCAGACACATAATTACCA	TGGGGGCATCTGT	TGGGGGGATCTGT
296	76082_47	A	G	ACACTCTTTCCCTACACGACGCTCTTCCGATCTCCAGTTTGTCCCGGAGATGT	GTGACTGGAGTTCAGACGTGTGCTCTTCCGATCTGGACCATGACACAACATCCCA	GCAATAATTTTTT	GCAATAGTTTTTT
297	76364_57	A	G	ACACTCTTTCCCTACACGACGCTCTTCCGATCTTGGTTTACAGATGCATTGCAAA	GTGACTGGAGTTCAGACGTGTGCTCTTCCGATCTAGAGCTGGTTTGGATGATACTT	TGCAAAATCCAAC	TGCAAAGTCCAAC
298	76496_55	G	A	ACACTCTTTCCCTACACGACGCTCTTCCGATCTTGTTCCCTGGCAGAGAAACC	GTGACTGGAGTTCAGACGTGTGCTCTTCCGATCTTGGAAAGTCATTGGAAGGAAGT	CTCAGCGTCTCTC	CTCAGCATCTCTC
299	76706_41	T	C	ACACTCTTTCCCTACACGACGCTCTTCCGATCTGCAGGCTCTGGTAGTATTCACA	GTGACTGGAGTTCAGACGTGTGCTCTTCCGATCTCGGGGTGCTATTCTCCACTC	AGGTAGTGTGCAT	AGGTAGCGTGCAT
300	76768_56	T	G	ACACTCTTTCCCTACACGACGCTCTTCCGATCTTGACACTGCTACTGGTCAGT	GTGACTGGAGTTCAGACGTGTGCTCTTCCGATCTCCTTGTTTTCATGTGTAGAAACCCA	TAAATATATCTAA	TAAATAGATCTAA
301	78198_49	C	A	ACACTCTTTCCCTACACGACGCTCTTCCGATCTTGATTGCCTTCCCTTGACCA	GTGACTGGAGTTCAGACGTGTGCTCTTCCGATCTATTGTGCTGCTGTCTAGGCC	GAGTGCCAATGAC	GAGTGCAAATGAC
302	78212_51	T	A	ACACTCTTTCCCTACACGACGCTCTTCCGATCTGGCCCCAAGTCTCGTCTAGT	GTGACTGGAGTTCAGACGTGTGCTCTTCCGATCTACCCCCAATACATATTTATGGTTGA	GTGTTTTTCATGG	GTGTTTATCATGG
303	79577_52	G	T	ACACTCTTTCCCTACACGACGCTCTTCCGATCTAGTTGTTCTAAGCATATATGAGCCT	GTGACTGGAGTTCAGACGTGTGCTCTTCCGATCTACGCATTGTGATTGATTAAGCCT	TATAATGTCTTAT	TATAATTTCTTAT
304	80101_46	A	G	ACACTCTTTCCCTACACGACGCTCTTCCGATCTACAGGCCATGTTGGGATAGC	GTGACTGGAGTTCAGACGTGTGCTCTTCCGATCTGGTCTGGAGACTCTGACCCT	ATAGCAACTGGGT	ATAGCAGCTGGGT
305	80269_58	A	T	ACACTCTTTCCCTACACGACGCTCTTCCGATCTAGGTATGTTGGCGTGCTGAA	GTGACTGGAGTTCAGACGTGTGCTCTTCCGATCTATCTCCCTCATGGTTGGGGT	ATATTAACAGGAC	ATATTATCAGGAC
306	81152_55	A	G	ACACTCTTTCCCTACACGACGCTCTTCCGATCTACCGTTGTAGCACTGATAGAACA	GTGACTGGAGTTCAGACGTGTGCTCTTCCGATCTTGGAAACCCCAGATGCTTCA	ACAGATATTTCAC	ACAGATGTTTCAC
307	81162_54	C	T	ACACTCTTTCCCTACACGACGCTCTTCCGATCTGCGAAACCCTTGCAGGAGG	GTGACTGGAGTTCAGACGTGTGCTCTTCCGATCTTGTAAGGGTTTCGCTCGGAC	GGAGGGCGGCTCC	GGAGGGTGGCTCC
308	81370_59	T	G	ACACTCTTTCCCTACACGACGCTCTTCCGATCTGCAGGTGGAAGGGAGTAAAGG	GTGACTGGAGTTCAGACGTGTGCTCTTCCGATCTATGGACAGATCCTAGATCGACA	GAAGGATTGTCGA	GAAGGAGTGTCGA
309	81752_42	C	A	ACACTCTTTCCCTACACGACGCTCTTCCGATCTTGCAGGAACATTTGACTGTTTT	GTGACTGGAGTTCAGACGTGTGCTCTTCCGATCTTTTTCCACCCTGGCCAATGG	GCAATTCTATGTA	GCAATTATATGTA
310	81899_58	G	T	ACACTCTTTCCCTACACGACGCTCTTCCGATCTAGGGCCGACAGAGAACTACT	GTGACTGGAGTTCAGACGTGTGCTCTTCCGATCTGCTAACAGCCATGCTAACAGC	TAGCATGGCTGTT	TAGCATTGCTGTT
311	82029_59	G	T	ACACTCTTTCCCTACACGACGCTCTTCCGATCTGGAGGAAGCAGCTGGTCAAA	GTGACTGGAGTTCAGACGTGTGCTCTTCCGATCTCAGACTGTTTTCTTCCAATTGGT	GTACTGGGGTTGT	GTACTGTGGTTGT
312	82087_44	T	C	ACACTCTTTCCCTACACGACGCTCTTCCGATCTTGCAGGGCCATAAGTGTGTC	GTGACTGGAGTTCAGACGTGTGCTCTTCCGATCTGTCTCCACAGTCCCCACAC	GGTGATTGTGTGG	GGTGATCGTGTGG
313	82294_40	T	A	ACACTCTTTCCCTACACGACGCTCTTCCGATCTTGCAGGATAGGATAGTGGGCT	GTGACTGGAGTTCAGACGTGTGCTCTTCCGATCTAGTGGATTAATGCTGCGGGT	ACATTGTACGGTC	ACATTGAACGGTC
314	82542_50	G	A	ACACTCTTTCCCTACACGACGCTCTTCCGATCTGCAGTCTCCTGGGCCATATG	GTGACTGGAGTTCAGACGTGTGCTCTTCCGATCTCTTCGATGAGTACCGGGCTC	TATGATGAGGCCG	TATGATAAGGCCG
315	83424_56	C	T	ACACTCTTTCCCTACACGACGCTCTTCCGATCTAGGGAGGTCCTCAACAGCT	GTGACTGGAGTTCAGACGTGTGCTCTTCCGATCTTGAGCCAGAACAGGTGCATT	TCAGTGCACTCAA	TCAGTGTACTCAA
316	85029_50	A	G	ACACTCTTTCCCTACACGACGCTCTTCCGATCTCCTGCAGATAGCCCCTGTAC	GTGACTGGAGTTCAGACGTGTGCTCTTCCGATCTTGGCTGGTAGGAGGTGTTTG	GCACACACACACA	GCACACGCACACA
317	87027_51	C	G	ACACTCTTTCCCTACACGACGCTCTTCCGATCTAGGCAGCACAGACGGAAATC	GTGACTGGAGTTCAGACGTGTGCTCTTCCGATCTCAGAGGAATGGTGGTGGTGG	GTCATGCTAGTAT	GTCATGGTAGTAT
318	87464_45	C	T	ACACTCTTTCCCTACACGACGCTCTTCCGATCTTGAACTACCACAAGCGCTGT	GTGACTGGAGTTCAGACGTGTGCTCTTCCGATCTGTTCAGAGACGTGGTGGACA	CAGCATCCCCAAC	CAGCATTCCCAAC
319	88469_46	C	T	ACACTCTTTCCCTACACGACGCTCTTCCGATCTTGCAGGCCTGGGATTAACAA	GTGACTGGAGTTCAGACGTGTGCTCTTCCGATCTTGACCTTAGTGGGAATGACAGT	CAACAACTCTACT	CAACAATTCTACT
320	89963_58	T	C	ACACTCTTTCCCTACACGACGCTCTTCCGATCTGCCTAGAACCAGACTCAGGC	GTGACTGGAGTTCAGACGTGTGCTCTTCCGATCTGTCTGTAGTGTAGTGGCAGGAG	ACCCAATTCAACA	ACCCAACTCAACA
321	90064_52	T	G	ACACTCTTTCCCTACACGACGCTCTTCCGATCTTCAGAACCACGTGGAACTGG	GTGACTGGAGTTCAGACGTGTGCTCTTCCGATCTAGGGAAAATGTAATCTGGTGGACA	AGTAAATGTTTTA	AGTAAAGGTTTTA
322	90961_55	C	T	ACACTCTTTCCCTACACGACGCTCTTCCGATCTGAGGACCGTACAGCAACCAA	GTGACTGGAGTTCAGACGTGTGCTCTTCCGATCTGACGAGGGGTCCAAGAAACA	AACCAACAGGGGG	AACCAATAGGGGG
323	92395_54	T	A	ACACTCTTTCCCTACACGACGCTCTTCCGATCTAGGAGCAGAGAGGGTAAGCT	GTGACTGGAGTTCAGACGTGTGCTCTTCCGATCTAGAGAAAGAGGGAGTGCTTCG	GGTGAGTCGAAGC	GGTGAGACGAAGC
324	93752_42	T	C	ACACTCTTTCCCTACACGACGCTCTTCCGATCTACCAGCCGTAACAGCAGTAC	GTGACTGGAGTTCAGACGTGTGCTCTTCCGATCTATGTGACTCTCCTTATGCAGTT	CAGTACTGAGAGG	CAGTACCGAGAGG
325	93999_57	T	C	ACACTCTTTCCCTACACGACGCTCTTCCGATCTAGGGCAGGCTTTTGTTCCAG	GTGACTGGAGTTCAGACGTGTGCTCTTCCGATCTGTGCAAGATTTTGTTCCAGTCCA	ACAACATTTTTCG	ACAACACTTTTCG
326	94923_58	G	C	ACACTCTTTCCCTACACGACGCTCTTCCGATCTTGCAGGAAAAAAAATGCAGAATACC	GTGACTGGAGTTCAGACGTGTGCTCTTCCGATCTCTCTCGCCCCCTTTACTGTG	GAAATGGTTTCAC	GAAATGCTTTCAC
327	97250_53	G	A	ACACTCTTTCCCTACACGACGCTCTTCCGATCTGAGGGGATGAAGCAGCTGTT	GTGACTGGAGTTCAGACGTGTGCTCTTCCGATCTGGGGAGGTTTTAGTGCCTGG	GTGTTAGCCTCCA	GTGTTAACCTCCA
328	99126_59	G	A	ACACTCTTTCCCTACACGACGCTCTTCCGATCTTGCAGGTGTAAACAGCCTCC	GTGACTGGAGTTCAGACGTGTGCTCTTCCGATCTACCAGGGGGAAAGTTTGGC	CTCCTGGTGCCAA	CTCCTGATGCCAA
329	99221_53	T	C	ACACTCTTTCCCTACACGACGCTCTTCCGATCTTGACCTTGGACGTCAGTTGA	GTGACTGGAGTTCAGACGTGTGCTCTTCCGATCTTTTTTACCCTGAAGCCAGCC	TTGGTGTGGCTGG	TTGGTGCGGCTGG
330	101289_51	C	T	ACACTCTTTCCCTACACGACGCTCTTCCGATCTGGATGGTGCCTGTCTGCC	GTGACTGGAGTTCAGACGTGTGCTCTTCCGATCTTCCTACCTCCCAGCAGGAC	CTGCTGCAGCTGG	CTGCTGTAGCTGG
331	101560_42	A	T	ACACTCTTTCCCTACACGACGCTCTTCCGATCTTGCAGGGTATTGTGACATTGC	GTGACTGGAGTTCAGACGTGTGCTCTTCCGATCTTGTTCTCAACTAGCCTACCTGG	ATTTTTAATTTTT	ATTTTTTATTTTT
332	103181_58	G	T	ACACTCTTTCCCTACACGACGCTCTTCCGATCTTGGTGCATGAACACTGAGCT	GTGACTGGAGTTCAGACGTGTGCTCTTCCGATCTGCTGGGCTCATCCTCAAGAG	CTTCATGAACTGT	CTTCATTAACTGT
333	106038_50	G	C	ACACTCTTTCCCTACACGACGCTCTTCCGATCTAACATCCTCGCACTACCTGC	GTGACTGGAGTTCAGACGTGTGCTCTTCCGATCTATTTCTGTAGGGCCCCGATG	TGCTGTGCCCCCA	TGCTGTCCCCCCA
334	108452_45	A	T	ACACTCTTTCCCTACACGACGCTCTTCCGATCTGGCCTGTCTGTTTGACTCCA	GTGACTGGAGTTCAGACGTGTGCTCTTCCGATCTTGCCAGAGAAATATGCTGAGAAGA	GTGGTGATAATTC	GTGGTGTTAATTC
335	108953_56	C	A	ACACTCTTTCCCTACACGACGCTCTTCCGATCTTGCAGGACAGGACAGTCATA	GTGACTGGAGTTCAGACGTGTGCTCTTCCGATCTGTGCATGGCTGTGTGTAGTTG	AATATTCTCATAA	AATATTATCATAA
336	126412_55	C	A	ACACTCTTTCCCTACACGACGCTCTTCCGATCTTGCAGGGGATATACAATGGAGT	GTGACTGGAGTTCAGACGTGTGCTCTTCCGATCTCACACGGACCAAGAAGGACA	AACAATCAAAAAA	AACAATAAAAAAA
337	134565_50	C	T	ACACTCTTTCCCTACACGACGCTCTTCCGATCTCCAGGTACCGATGGTCCTCC	GTGACTGGAGTTCAGACGTGTGCTCTTCCGATCTTGTTCTGACCTGGAGCTCCA	CCACTCCGTCATA	CCACTCTGTCATA
338	149659_45	T	G	ACACTCTTTCCCTACACGACGCTCTTCCGATCTCTGTGGCTGGGGTTCTCTG	GTGACTGGAGTTCAGACGTGTGCTCTTCCGATCTTCTACCCCACAGGCTTCAGA	TCTGGGTGACTGC	TCTGGGGGACTGC
339	155873_47	A	T	ACACTCTTTCCCTACACGACGCTCTTCCGATCTAGTTCAAGGAGGTTCAAAGGAGT	GTGACTGGAGTTCAGACGTGTGCTCTTCCGATCTAACAACCCCCATTCAGAGCC	GGAGTGAGTGTGT	GGAGTGTGTGTGT
340	165978_55	C	T	ACACTCTTTCCCTACACGACGCTCTTCCGATCTATCATTGAGGCGGCTAGGTG	GTGACTGGAGTTCAGACGTGTGCTCTTCCGATCTTTTCCTTTATTTTCCGTGGCC	TCAGTGCGGCCAC	TCAGTGTGGCCAC
341	166938_48	C	A	ACACTCTTTCCCTACACGACGCTCTTCCGATCTTTCACGGGTGCCAGATGTG	GTGACTGGAGTTCAGACGTGTGCTCTTCCGATCTCCATGATACCCCTGAACCCA	CTTCAACATTTTT	CTTCAAAATTTTT
342	167104_58	T	G	ACACTCTTTCCCTACACGACGCTCTTCCGATCTGGGTAGTGGAAGTGGTGTCG	GTGACTGGAGTTCAGACGTGTGCTCTTCCGATCTACCAGTCAACTAAACAATCCCCT	CGGGGGTGAGAGG	CGGGGGGGAGAGG

## Sheet: Table S2
Table S2. GT-seq 2017 and 2018 Okanagan River Dead-pitch assignments. Previous assignment indicated in greyed boxes. Bolded individuals indicate conflicting assignment.
Sample	Year	Age Class	GSI marker	NEWHYBRIDS	NEWHYBRIDS						GSI marker	Overall prior		NEWHYBRIDS		Otolith Microchemistry		Sex	Length (mm)
				Final Assignment	Probability of assignment							NEWHYBRIDS
					Kokanee	Sockeye	F1	F2	B2 Kokanee	B2 Sockeye		Assignment	Kokanee	Sockeye	Hybrid	Anadromous	Maternal_Anadromous
PC_DPT_16_002	2016	Adult spawner	SNPs (n=342)	Kokanee	0.99745	0	0	0	0.00255	0	SNPs (n=32)	KOKANEE	1	0	0	N	N	F	209
PC_DPT_16_003	2016	Adult spawner	SNPs (n=342)	Kokanee	1	0	0	0	0	0	SNPs (n=32)	KOKANEE	1	0	0	N	N	F	215
PC_DPT_16_005	2016	Adult spawner	SNPs (n=342)	Sockeye	0	0.99967	0	0	0	0.00033	SNPs (n=32)	SOCKEYE	0	0.998	0.002	Y	Y	F	490
PC_DPT_16_008	2016	Adult spawner	SNPs (n=342)	Sockeye	0	0.99999	0	0	0	1e-05	SNPs (n=32)	HYBRID	0.161	0.313	0.526	N	Y	F	416
PC_DPT_16_009	2016	Adult spawner	SNPs (n=342)	Kokanee	0.99989	0	0	0	0.00011	0	SNPs (n=32)	KOKANEE	1	0	0	N	N	F	376
PC_DPT_16_010	2016	Adult spawner	SNPs (n=342)	Kokanee	1	0	0	0	0	0	SNPs (n=32)	KOKANEE	1	0	0	N	N	F	223
PC_DPT_16_011	2016	Adult spawner	SNPs (n=342)	F1	0	0	0.97821	0.02159	0.00017	3e-05	SNPs (n=32)	HYBRID	0.266	0.002	0.732	N	N	F	251
PC_DPT_16_013	2016	Adult spawner	SNPs (n=342)	Kokanee	0.94886	0	0	0	0.05114	0	SNPs (n=32)	KOKANEE	0.998	0	0.002	N	N	F	214
PC_DPT_16_015	2016	Adult spawner	SNPs (n=342)	F1	0	0	0.99956	0.00043	1e-05	0	SNPs (n=32)	HYBRID	0.409	0.003	0.588	N	Y	F	229
PC_DPT_16_016	2016	Adult spawner	SNPs (n=342)	Kokanee	0.99969	0	0	0	0.00031	0	SNPs (n=32)	KOKANEE	1	0	0	N	N	F	230
PC_DPT_16_017	2016	Adult spawner	SNPs (n=342)	Sockeye	0	0.93695	0	0	0	0.06305	SNPs (n=32)	SOCKEYE	0	0.978	0.021	Y	Y	F	470
PC_DPT_16_018	2016	Adult spawner	SNPs (n=342)	Kokanee	0.99599	0	0	0	0.00401	0	SNPs (n=32)	KOKANEE	0.999	0	0.001	N	N	F	221
PC_DPT_16_022	2016	Adult spawner	SNPs (n=342)	B2 Kokanee	0.16983	0	0.00014	0	0.83003	0	SNPs (n=32)	HYBRID	0.114	0.004	0.882	N	N	F	225
PC_DPT_16_023	2016	Adult spawner	SNPs (n=342)	Sockeye	0	0.99994	0	0	0	6e-05	SNPs (n=32)	SOCKEYE	0.003	0.966	0.031	Y	Y	F	471
PC_DPT_16_024	2016	Adult spawner	SNPs (n=342)	Kokanee	1	0	0	0	0	0	SNPs (n=32)	KOKANEE	0.999	0	0.001	N	N	F	221
PC_DPT_16_028	2016	Adult spawner	SNPs (n=342)	F1	0	8e-05	0.99006	0.00018	0	0.00967	SNPs (n=32)	SOCKEYE	0	0.999	0.001	Y	Y	F	470
PC_DPT_16_029	2016	Adult spawner	SNPs (n=342)	Kokanee	0.99699	0	0	0	0.00301	0	SNPs (n=32)	KOKANEE	1	0	0	N	N	F	196
PC_DPT_16_034	2016	Adult spawner	SNPs (n=342)	Sockeye	0	1	0	0	0	0	SNPs (n=32)	HYBRID	0.291	0.042	0.667	Y	Y	F	501
PC_DPT_16_036	2016	Adult spawner	SNPs (n=342)	Sockeye	0	1	0	0	0	0	SNPs (n=32)	SOCKEYE	0	0.994	0.006	Y	Y	F	285
PC_DPT_16_041	2016	Adult spawner	SNPs (n=342)	Kokanee	0.99989	0	0	0	0.00011	0	SNPs (n=32)	KOKANEE	1	0	0	N	N	F	232
PC_DPT_16_043	2016	Adult spawner	SNPs (n=342)	Kokanee	0.99991	0	0	0	9e-05	0	SNPs (n=32)	KOKANEE	1	0	0	N	N	F	209
PC_DPT_16_052	2016	Adult spawner	SNPs (n=342)	Sockeye	0	0.99933	0	0	0	0.00067	SNPs (n=32)	SOCKEYE	0	1	0	N	N	M	231
PC_DPT_16_053	2016	Adult spawner	SNPs (n=342)	Kokanee	0.9998	0	0	0	0.0002	0	SNPs (n=32)	KOKANEE	1	0	0	N	N	M	265
PC_DPT_16_054	2016	Adult spawner	SNPs (n=342)	F1	0	0	0.98406	0.01526	1e-05	0.00067	SNPs (n=32)	HYBRID	0.015	0.145	0.84	N	Y	M	313
PC_DPT_16_057	2016	Adult spawner	SNPs (n=342)	F1	0	0	0.97299	0.01937	0.00763	0	SNPs (n=32)	HYBRID	0.633	0.001	0.366	N	N	M	228
PC_DPT_16_058	2016	Adult spawner	SNPs (n=342)	Sockeye	0	0.99995	0	0	0	5e-05	SNPs (n=32)	SOCKEYE	0	0.997	0.003	Y	Y	M	470
PC_DPT_16_064	2016	Adult spawner	SNPs (n=342)	F1	0	0	0.99228	0.00767	4e-05	1e-05	SNPs (n=32)	HYBRID	0.011	0.25	0.739	N	N	M	202
PC_DPT_16_070	2016	Adult spawner	SNPs (n=342)	Sockeye	0	0.99989	0	0	0	0.00011	SNPs (n=32)	SOCKEYE	0	0.988	0.012	Y	Y	M	490
PC_DPT_16_071	2016	Adult spawner	SNPs (n=342)	Sockeye	0	0.99996	0	0	0	4e-05	SNPs (n=32)	HYBRID	0.03	0.013	0.957	Y	N	M	471
PC_DPT_16_072	2016	Adult spawner	SNPs (n=342)	Kokanee	1	0	0	0	0	0	SNPs (n=32)	KOKANEE	1	0	0	N	N	M	245
PC_DPT_16_081	2016	Adult spawner	SNPs (n=342)	Sockeye	0	0.93674	0.00532	0	0	0.05793	SNPs (n=32)	HYBRID	0.215	0.235	0.549	N	N	M	440
PC_DPT_16_082	2016	Adult spawner	SNPs (n=342)	F1	0	0	0.96784	0.00962	0.02255	0	SNPs (n=32)	HYBRID	0.002	0.52	0.478	N	N	M	244
PC_DPT_16_084	2016	Adult spawner	SNPs (n=342)	Kokanee	1	0	0	0	0	0	SNPs (n=32)	KOKANEE	1	0	0	N	N	M	196
PC_DPT_16_086	2016	Adult spawner	SNPs (n=342)	Kokanee	1	0	0	0	0	0	SNPs (n=32)	KOKANEE	1	0	0	N	N	M	204
PC_DPT_16_087	2016	Adult spawner	SNPs (n=342)	F1	0	0	0.71764	0.2282	0.05416	0	SNPs (n=32)	HYBRID	0.386	0	0.614	N	N	M	206
PC_DPT_16_096	2016	Adult spawner	SNPs (n=342)	Kokanee	0.99644	0	0	0	0.00356	0	SNPs (n=32)	KOKANEE	1	0	0	N	N	M	236
PC_DPT_17_368	2017	Adult spawner	SNPs (n=342)	Sockeye	0	0.99319	0	0	0	0.00681	SNPs (n=32)	HYBRID	0.007	0.297	0.696	Y	Y	F	461
PC_DPT_17_378	2017	Adult spawner	SNPs (n=342)	B2 Kokanee	0.06704	0	0.00638	0.00024	0.92634	0	SNPs (n=32)	HYBRID	0.024	0.046	0.93	N	N	M	250
PC_DPT_17_379	2017	Adult spawner	SNPs (n=342)	Kokanee	0.99735	0	0	0	0.00265	0	SNPs (n=32)	KOKANEE	1	0	0	N	N	F	235
PC_DPT_17_380	2017	Adult spawner	SNPs (n=342)	Sockeye	0	1	0	0	0	0	SNPs (n=32)	SOCKEYE	0	1	0	Y	N	F	474
PC_DPT_17_382	2017	Adult spawner	SNPs (n=342)	Kokanee	0.98448	0	0	0	0.01552	0	SNPs (n=32)	KOKANEE	1	0	0	N	N	F	245
PC_DPT_17_385	2017	Adult spawner	SNPs (n=342)	F1	0	0	0.91702	0.08147	2e-05	0.00149	SNPs (n=32)	HYBRID	0.058	0.133	0.809	N	Y	F	360
PC_DPT_17_387	2017	Adult spawner	SNPs (n=342)	Sockeye	0	0.99994	0	0	0	6e-05	SNPs (n=32)	SOCKEYE	0	1	0	Y	Y	F	385
PC_DPT_17_398	2017	Adult spawner	SNPs (n=342)	Sockeye	0	0.99999	0	0	0	1e-05	SNPs (n=32)	SOCKEYE	0	1	0	Y	Y	M	375
PC_DPT_17_652	2017	Adult spawner	SNPs (n=342)	Sockeye	0	0.99989	0	0	0	0.00011	SNPs (n=32)	SOCKEYE	0	1	0	Y	Y	M	525
PC_DPT_17_654	2017	Adult spawner	SNPs (n=342)	Sockeye	0	0.99988	0	0	0	0.00012	SNPs (n=32)	SOCKEYE	0	1	0	Y	Y	F	452
PC_DPT_17_661	2017	Adult spawner	SNPs (n=342)	Sockeye	0	0.99278	0	0	0	0.00722	SNPs (n=32)	SOCKEYE	0	1	0	Y	Y	F	457
PC_DPT_17_662	2017	Adult spawner	SNPs (n=342)	Sockeye	0	0.99998	0	0	0	2e-05	SNPs (n=32)	SOCKEYE	0	1	0	Y	Y	M	504
PC_DPT_17_665	2017	Adult spawner	SNPs (n=342)	Sockeye	0	0.99987	0	0	0	0.00013	SNPs (n=32)	SOCKEYE	0	1	0	Y	Y	F	445
PC_DPT_17_668	2017	Adult spawner	SNPs (n=342)	B2 Kokanee	0.12966	0	7e-05	2e-05	0.87025	0	SNPs (n=32)	HYBRID	0.26	0.018	0.722	N	N	F	338
PC_DPT_17_675	2017	Adult spawner	SNPs (n=342)	Sockeye	0	0.9919	0	0	0	0.0081	SNPs (n=32)	SOCKEYE	0	1	0	Y	Y	F	482
PC_DPT_17_678	2017	Adult spawner	SNPs (n=342)	Sockeye	0	0.99939	0	0	0	0.00061	SNPs (n=32)	SOCKEYE	0	0.999	0.001	Y	Y	M	418
PC_DPT_17_684	2017	Adult spawner	SNPs (n=342)	Kokanee	0.9547	0	8e-05	0	0.04522	0	SNPs (n=32)	HYBRID	0.139	0.413	0.448	N	N	F	365
PC_DPT_17_686	2017	Adult spawner	SNPs (n=342)	Sockeye	0	0.99997	0	0	0	3e-05	SNPs (n=32)	SOCKEYE	0	0.999	0.001	Y	Y	F	471
PC_DPT_17_687	2017	Adult spawner	SNPs (n=342)	F1	0	0	0.9966	0.00331	9e-05	0	SNPs (n=32)	HYBRID	0.011	0.036	0.953	N	N	M	210
PC_DPT_17_693	2017	Adult spawner	SNPs (n=342)	Kokanee	0.99964	0	0	0	0.00036	0	SNPs (n=32)	KOKANEE	1	0	0	N	N	M	355
PC_DPT_17_694	2017	Adult spawner	SNPs (n=342)	F1	0	0	0.93485	0.06451	0	0.00064	SNPs (n=32)	HYBRID	0.016	0.366	0.619	N	N	U	325
PC_DPT_17_701	2017	Adult spawner	SNPs (n=342)	Kokanee	0.99707	0	0	0	0.00293	0	SNPs (n=32)	KOKANEE	1	0	0	N	N	M	296
PC_DPT_17_707	2017	Adult spawner	SNPs (n=342)	Sockeye	0	0.99999	0	0	0	1e-05	SNPs (n=32)	SOCKEYE	0	1	0	Y	Y	M	551
PC_DPT_17_708	2017	Adult spawner	SNPs (n=342)	Kokanee	0.99988	0	0	0	0.00012	0	SNPs (n=32)	HYBRID	0.163	0.006	0.831	N	N	M	454
PC_DPT_17_712	2017	Adult spawner	SNPs (n=342)	Kokanee	0.99572	0	0	0	0.00428	0	SNPs (n=32)	KOKANEE	0.999	0	0.001	N	N	F	404
PC_DPT_17_724	2017	Adult spawner	SNPs (n=342)	Sockeye	0	0.99997	0	0	0	3e-05	SNPs (n=32)	SOCKEYE	0	1	0	Y	Y	M	482
PC_DPT_17_727	2017	Adult spawner	SNPs (n=342)	Kokanee	0.97103	0	0	0	0.02897	0	SNPs (n=32)	KOKANEE	0.999	0	0.001	N	N	M	270
PC_DPT_17_731	2017	Adult spawner	SNPs (n=342)	Kokanee	0.99999	0	0	0	1e-05	0	SNPs (n=32)	KOKANEE	0.999	0	0.001	N	N	F	203
PC_DPT_17_732	2017	Adult spawner	SNPs (n=342)	F1	0	0	0.98596	0.01314	0.00089	0	SNPs (n=32)	HYBRID	0.623	0.047	0.33	N	N	M	215
PC_DPT_17_739	2017	Adult spawner	SNPs (n=342)	Kokanee	0.75406	0	0	0	0.24594	0	SNPs (n=32)	HYBRID	0.096	0.01	0.894	N	N	F	311
PC_DPT_17_742	2017	Adult spawner	SNPs (n=342)	Kokanee	0.99998	0	0	0	2e-05	0	SNPs (n=32)	HYBRID	0.545	0.002	0.453	N	N	M	311
PC_DPT_17_746	2017	Adult spawner	SNPs (n=342)	F1	0	0	0.9584	0.04053	0.00107	0	SNPs (n=32)	HYBRID	0.036	0.016	0.947	N	Y	M	206
PC_DPT_17_749	2017	Adult spawner	SNPs (n=342)	Kokanee	1	0	0	0	0	0	SNPs (n=32)	KOKANEE	1	0	0	N	N	M	209
PC_DPT_17_750	2017	Adult spawner	SNPs (n=342)	Kokanee	1	0	0	0	0	0	SNPs (n=32)	KOKANEE	1	0	0	N	N	F	196
PC_DPT_17_753	2017	Adult spawner	SNPs (n=342)	F1	0	0	0.99564	0.00432	4e-05	0	SNPs (n=32)	HYBRID	0.004	0.22	0.776	N	N	F	203
PC_DPT_17_755	2017	Adult spawner	SNPs (n=342)	B2 Kokanee	0.00849	0	0	0.00015	0.99136	0	SNPs (n=32)	HYBRID	0.285	0.002	0.713	N	N	M	207
PC_DPT_17_756	2017	Adult spawner	SNPs (n=342)	Kokanee	1	0	0	0	0	0	SNPs (n=32)	KOKANEE	0.999	0	0.001	N	N	F	219
PC_DPT_17_758	2017	Adult spawner	SNPs (n=342)	Kokanee	0.99999	0	0	0	1e-05	0	SNPs (n=32)	KOKANEE	1	0	0	N	N	F	206
PC_DPT_17_759	2017	Adult spawner	SNPs (n=342)	F1	0	0	0.97309	0.02681	9e-05	1e-05	SNPs (n=32)	HYBRID	0.011	0.342	0.648	N	Y	M	302
PC_DPT_17_761	2017	Adult spawner	SNPs (n=342)	Kokanee	1	0	0	0	0	0	SNPs (n=32)	KOKANEE	1	0	0	N	N	M	225
PC_DPT_17_770	2017	Adult spawner	SNPs (n=342)	Kokanee	1	0	0	0	0	0	SNPs (n=32)	KOKANEE	1	0	0	N	N	M	236
PC_DPT_17_772	2017	Adult spawner	SNPs (n=342)	Kokanee	0.99997	0	0	0	3e-05	0	SNPs (n=32)	KOKANEE	1	0	0	N	N	F	212
PC_DPT_17_776	2017	Adult spawner	SNPs (n=342)	F1	0	0	0.99937	0.00063	1e-05	0	SNPs (n=32)	HYBRID	0.074	0.13	0.796	N	N	F	184
PC_DPT_17_781	2017	Adult spawner	SNPs (n=342)	Kokanee	1	0	0	0	0	0	SNPs (n=32)	KOKANEE	0.997	0	0.003	N	N	F	210
PC_DPT_17_784	2017	Adult spawner	SNPs (n=342)	Kokanee	0.99999	0	0	0	1e-05	0	SNPs (n=32)	KOKANEE	0.999	0	0.001	N	N	F	212
PC_DPT_17_788	2017	Adult spawner	SNPs (n=342)	Kokanee	0.99941	0	0	0	0.00059	0	SNPs (n=32)	KOKANEE	1	0	0	N	N	F	320
PC_DPT_17_792	2017	Adult spawner	SNPs (n=342)	F1	0	0	0.92153	0.07831	0.00016	0	SNPs (n=32)	HYBRID	0.417	0.127	0.456	N	N	M	209
PC_DPT_17_794	2017	Adult spawner	SNPs (n=342)	F1	0	0	0.91651	0.00589	0.07761	0	SNPs (n=32)	HYBRID	0.065	0.009	0.925	N	N	F	209
PC_DPT_17_796	2017	Adult spawner	SNPs (n=342)	F1	0	0	0.98861	0.0113	0	9e-05	SNPs (n=32)	HYBRID	0.018	0.062	0.919	N	Y	F	382
PC_DPT_17_799	2017	Adult spawner	SNPs (n=342)	Sockeye	0	0.9999	0	0	0	0.0001	SNPs (n=32)	SOCKEYE	0	1	0	Y	Y	F	480
PC_DPT_17_800	2017	Adult spawner	SNPs (n=342)	Sockeye	0	0.99976	0	0	0	0.00024	SNPs (n=32)	SOCKEYE	0	1	0	Y	Y	M	500
PC_DPT_17_803	2017	Adult spawner	SNPs (n=342)	Sockeye	0	0.99879	0	0	0	0.00121	SNPs (n=32)	SOCKEYE	0	1	0	Y	Y	M	469
PC_DPT_17_811	2017	Adult spawner	SNPs (n=342)	Kokanee	0.98547	0	0	0	0.01453	0	SNPs (n=32)	KOKANEE	0.999	0	0.001	N	N	M	280
PC_DPT_17_818	2017	Adult spawner	SNPs (n=342)	Sockeye	0	0.99991	0	0	0	9e-05	SNPs (n=32)	SOCKEYE	0	1	0	Y	Y	F	461
PC_DPT_17_821	2017	Adult spawner	SNPs (n=342)	Kokanee	0.99995	0	0	0	5e-05	0	SNPs (n=32)	KOKANEE	1	0	0	N	N	F	232

## Sheet: Table S3
Table S3. GT-seq 2019 Okanagan River Dead-pitch assignments.
Sample	Year	Age Class	Sex	Length (mm)	GSI marker	NEWHYBRIDS	NEWHYBRIDS
						Final Assignment	Probability of assignment
							Kokanee	Sockeye	F1	F2	B2 Kokanee	B2 Sockeye
1044	2019	Adult Spawner	M	240	SNPs (n=342)	Kokanee	0.99999	0	0	0	1e-05	0
1045	2019	Adult Spawner	M	395	SNPs (n=342)	Kokanee	1	0	0	0	0	0
1046	2019	Adult Spawner	M	250	SNPs (n=342)	Kokanee	1	0	0	0	0	0
1047	2019	Adult Spawner	F	300	SNPs (n=342)	Kokanee	0.99971	0	0	0	0.00029	0
1048	2019	Adult Spawner	M	247	SNPs (n=342)	Kokanee	1	0	0	0	0	0
1049	2019	Adult Spawner	F	365	SNPs (n=342)	Kokanee	0.99995	0	0	0	5e-05	0
1052	2019	Adult Spawner	M	250	SNPs (n=342)	B2 Kokanee	0.02221	0	0	0	0.97779	0
1053	2019	Adult Spawner	F	262	SNPs (n=342)	Kokanee	0.50526	0	0	0	0.49473	0
1054	2019	Adult Spawner	M	300	SNPs (n=342)	Kokanee	1	0	0	0	0	0
1055	2019	Adult Spawner	M	260	SNPs (n=342)	Kokanee	1	0	0	0	0	0
1056	2019	Adult Spawner	F	327	SNPs (n=342)	Kokanee	1	0	0	0	0	0
1057	2019	Adult Spawner	M	280	SNPs (n=342)	Kokanee	1	0	0	0	0	0
1058	2019	Adult Spawner	M	379	SNPs (n=342)	F1	0	0	0.99927	0.00064	9e-05	0
1060	2019	Adult Spawner	F	345	SNPs (n=342)	Sockeye	0	0.99855	0	0	0	0.00145
1061	2019	Adult Spawner	M	242	SNPs (n=342)	Kokanee	1	0	0	0	0	0
1062	2019	Adult Spawner	M	305	SNPs (n=342)	Kokanee	1	0	0	0	0	0
1063	2019	Adult Spawner	F	275	SNPs (n=342)	Kokanee	0.99998	0	0	0	2e-05	0
1064	2019	Adult Spawner	F	371	SNPs (n=342)	B2 Sockeye	0	2e-05	0.10684	0.00299	0	0.89015
1065	2019	Adult Spawner	F	365	SNPs (n=342)	B2 Sockeye	0	0.0327	0	2e-05	0	0.96729
1066	2019	Adult Spawner	F	546	SNPs (n=342)	Sockeye	0	0.99987	0	0	0	0.00013
1067	2019	Adult Spawner	M	255	SNPs (n=342)	Kokanee	0.98765	0	0	0	0.01235	0
1068	2019	Adult Spawner	M	270	SNPs (n=342)	Kokanee	1	0	0	0	0	0
1069	2019	Adult Spawner	M	276	SNPs (n=342)	Kokanee	1	0	0	0	0	0
1070	2019	Adult Spawner	M	265	SNPs (n=342)	Kokanee	1	0	0	0	0	0
1071	2019	Adult Spawner	M	321	SNPs (n=342)	Kokanee	0.95968	0	0	0	0.04032	0
1072	2019	Adult Spawner	M	380	SNPs (n=342)	B2 Sockeye	0	0.05321	0.00015	2e-05	0	0.94661
1073	2019	Adult Spawner	F	270	SNPs (n=342)	B2 Kokanee	0.00519	0	0	1e-05	0.9948	0
1074	2019	Adult Spawner	M	330	SNPs (n=342)	Kokanee	0.76709	0	0	0	0.23291	0
1075	2019	Adult Spawner	M	260	SNPs (n=342)	Kokanee	0.99993	0	0	0	7e-05	0
1076	2019	Adult Spawner	F	260	SNPs (n=342)	Kokanee	1	0	0	0	0	0
1077	2019	Adult Spawner	M	230	SNPs (n=342)	Kokanee	1	0	0	0	0	0
1078	2019	Adult Spawner	F	320	SNPs (n=342)	Kokanee	0.99998	0	0	0	2e-05	0
1079	2019	Adult Spawner	M	389	SNPs (n=342)	F1	0	0	0.86872	0.00037	0	0.13091
1080	2019	Adult Spawner	M	235	SNPs (n=342)	B2 Kokanee	0.0045	0	0	0	0.9955	0
1081	2019	Adult Spawner	M	251	SNPs (n=342)	Kokanee	1	0	0	0	0	0
1082	2019	Adult Spawner	M	335	SNPs (n=342)	Kokanee	1	0	0	0	0	0
1083	2019	Adult Spawner	M	277	SNPs (n=342)	B2 Kokanee	0.0361	0	0	0	0.9639	0
1084	2019	Adult Spawner	M	360	SNPs (n=342)	F2	0	0	0.28705	0.70875	0.0035	0.0007
1086	2019	Adult Spawner	F	300	SNPs (n=342)	F1	0	0	0.82683	0.17238	0.00014	0.00065
1087	2019	Adult Spawner	F	278	SNPs (n=342)	Kokanee	0.998	0	0	0	0.002	0
1088	2019	Adult Spawner	M	320	SNPs (n=342)	Kokanee	0.99999	0	0	0	1e-05	0
1089	2019	Adult Spawner	M	242	SNPs (n=342)	B2 Kokanee	0.00088	0	0	0	0.99912	0
1090	2019	Adult Spawner	F	275	SNPs (n=342)	Kokanee	0.99772	0	0	0	0.00228	0
1091	2019	Adult Spawner	M	217	SNPs (n=342)	F1	0	0	0.93636	0.06317	0.00015	0.00032
1092	2019	Adult Spawner	M	385	SNPs (n=342)	B2 Sockeye	0	0.03702	3e-05	1e-05	0	0.96294
1093	2019	Adult Spawner	M	404	SNPs (n=342)	Sockeye	0	0.94038	0	0	0	0.05962
1094	2019	Adult Spawner	F	295	SNPs (n=342)	F1	0	0	0.97267	0.01992	0.00741	0
1095	2019	Adult Spawner	F	280	SNPs (n=342)	B2 Kokanee	0	0	0.00289	0.45759	0.53952	0
1096	2019	Adult Spawner	M	240	SNPs (n=342)	Kokanee	0.98117	0	0	0	0.01883	0
1098	2019	Adult Spawner	M	380	SNPs (n=342)	B2 Sockeye	0	0.0112	0.00933	1e-05	0	0.97945
1099	2019	Adult Spawner	M	240	SNPs (n=342)	Kokanee	1	0	0	0	0	0
1100	2019	Adult Spawner	M	375	SNPs (n=342)	B2 Sockeye	0	0.04671	0.00162	1e-05	0	0.95166
1458	2019	Adult Spawner	M	234	SNPs (n=342)	Kokanee	1	0	0	0	0	0
1459	2019	Adult Spawner	M	371	SNPs (n=342)	Sockeye	0	0.99987	0	0	0	0.00013
1460	2019	Adult Spawner	M	256	SNPs (n=342)	B2 Kokanee	0	0	0.00111	0.00044	0.99845	0
1461	2019	Adult Spawner	F	283	SNPs (n=342)	Kokanee	0.96773	0	0	0	0.03227	0
1462	2019	Adult Spawner	M	325	SNPs (n=342)	B2 Kokanee	0	0	0.08782	0.02151	0.89068	0
1463	2019	Adult Spawner	M	262	SNPs (n=342)	Kokanee	1	0	0	0	0	0
1465	2019	Adult Spawner	M	255	SNPs (n=342)	Kokanee	0.99999	0	0	0	1e-05	0
1466	2019	Adult Spawner	M	308	SNPs (n=342)	Kokanee	0.99436	0	0	0	0.00564	0
1467	2019	Adult Spawner	F	255	SNPs (n=342)	Kokanee	0.99996	0	0	0	4e-05	0
1468	2019	Adult Spawner	M	290	SNPs (n=342)	Kokanee	0.9939	0	0	0	0.0061	0
1469	2019	Adult Spawner	M	300	SNPs (n=342)	F1	0	0	0.72102	0.26399	0.01496	3e-05
1470	2019	Adult Spawner	F	268	SNPs (n=342)	Kokanee	0.55923	0	0	0	0.44077	0
1471	2019	Adult Spawner	F	353	SNPs (n=342)	B2 Sockeye	0	0.07406	0.00058	0	0	0.92536
1472	2019	Adult Spawner	F	420	SNPs (n=342)	Sockeye	0	0.98094	0	0	0	0.01906
1473	2019	Adult Spawner	M	236	SNPs (n=342)	B2 Kokanee	0.00059	0	0.00012	0	0.99929	0
1474	2019	Adult Spawner	M	260	SNPs (n=342)	B2 Kokanee	0	0	0.28473	0.0259	0.68937	0
1475	2019	Adult Spawner	M	287	SNPs (n=342)	Kokanee	0.99997	0	0	0	3e-05	0
1476	2019	Adult Spawner	M	340	SNPs (n=342)	Kokanee	1	0	0	0	0	0
1477	2019	Adult Spawner	F	249	SNPs (n=342)	Kokanee	0.99999	0	0	0	1e-05	0
1478	2019	Adult Spawner	F	305	SNPs (n=342)	Kokanee	1	0	0	0	0	0
1479	2019	Adult Spawner	F	200	SNPs (n=342)	Kokanee	1	0	0	0	0	0
1480	2019	Adult Spawner	M	245	SNPs (n=342)	F1	0	0	0.51024	0.03041	0.45935	0
1481	2019	Adult Spawner	M	232	SNPs (n=342)	B2 Sockeye	0	0.01094	4e-05	3e-05	0	0.98899
1482	2019	Adult Spawner	M	295	SNPs (n=342)	Kokanee	0.95639	0	0	0	0.04361	0
1483	2019	Adult Spawner	M	361	SNPs (n=342)	B2 Sockeye	0	8e-05	0.01435	0.00029	0	0.98528
1484	2019	Adult Spawner	M	235	SNPs (n=342)	B2 Kokanee	1e-05	0	0.00018	0.00026	0.99956	0
1485	2019	Adult Spawner	F	254	SNPs (n=342)	Kokanee	1	0	0	0	0	0
1486	2019	Adult Spawner	F	340	SNPs (n=342)	Kokanee	1	0	0	0	0	0
1487	2019	Adult Spawner	F	253	SNPs (n=342)	Kokanee	0.99772	0	0	0	0.00228	0
1488	2019	Adult Spawner	M	360	SNPs (n=342)	Kokanee	0.99997	0	0	0	3e-05	0
1489	2019	Adult Spawner	M	259	SNPs (n=342)	Kokanee	1	0	0	0	0	0
1490	2019	Adult Spawner	M	309	SNPs (n=342)	Kokanee	1	0	0	0	0	0
1491	2019	Adult Spawner	F	315	SNPs (n=342)	Kokanee	0.99997	0	0	0	3e-05	0
1492	2019	Adult Spawner	F	251	SNPs (n=342)	Kokanee	0.99999	0	0	0	1e-05	0
1493	2019	Adult Spawner	M	315	SNPs (n=342)	Kokanee	0.99743	0	0	0	0.00257	0
1495	2019	Adult Spawner	M	320	SNPs (n=342)	Kokanee	1	0	0	0	0	0
1496	2019	Adult Spawner	M	270	SNPs (n=342)	Kokanee	0.99997	0	0	0	3e-05	0
1497	2019	Adult Spawner	M	265	SNPs (n=342)	Kokanee	1	0	0	0	0	0
1498	2019	Adult Spawner	F	290	SNPs (n=342)	B2 Kokanee	1e-05	0	0.0015	1e-05	0.99848	0
1499	2019	Adult Spawner	F	269	SNPs (n=342)	B2 Kokanee	0.27868	0	0	0	0.72132	0
1500	2019	Adult Spawner	F	305	SNPs (n=342)	Kokanee	0.94747	0	0	0	0.05253	0
2001	2019	Adult Spawner	M	217	SNPs (n=342)	B2 Sockeye	0	3e-05	0.00054	0.00337	0	0.99605
2002	2019	Adult Spawner	M	360	SNPs (n=342)	Sockeye	0	0.99933	0	0	0	0.00067
2003	2019	Adult Spawner	F	247	SNPs (n=342)	F2	0	0	0.02598	0.96944	0.00022	0.00436
2004	2019	Adult Spawner	M	255	SNPs (n=342)	Kokanee	0.99996	0	0	0	4e-05	0
2005	2019	Adult Spawner	F	279	SNPs (n=342)	F1	0	0	0.83061	0.0762	0.09318	0
2006	2019	Adult Spawner	M	355	SNPs (n=342)	Sockeye	0	0.81874	0	0	0	0.18126
2007	2019	Adult Spawner	F	289	SNPs (n=342)	B2 Kokanee	0.00026	0	3e-05	3e-05	0.99968	0
2008	2019	Adult Spawner	F	380	SNPs (n=342)	F1	0	0	0.98812	2e-05	0	0.01187
2009	2019	Adult Spawner	F	375	SNPs (n=342)	Sockeye	0	0.9908	0	0	0	0.0092
2010	2019	Adult Spawner	M	380	SNPs (n=342)	Sockeye	0	0.75788	0	0	0	0.24212
2011	2019	Adult Spawner	M	231	SNPs (n=342)	B2 Kokanee	0	0	1e-05	1e-05	0.99998	0
2012	2019	Adult Spawner	F	295	SNPs (n=342)	Kokanee	1	0	0	0	0	0
2013	2019	Adult Spawner	F	311	SNPs (n=342)	Kokanee	1	0	0	0	0	0
2014	2019	Adult Spawner	M	355	SNPs (n=342)	B2 Sockeye	0	0.24567	1e-05	0	0	0.75432
2015	2019	Adult Spawner	M	254	SNPs (n=342)	Kokanee	1	0	0	0	0	0
2016	2019	Adult Spawner	F	280	SNPs (n=342)	Kokanee	0.99989	0	0	0	0.00011	0
2017	2019	Adult Spawner	F	317	SNPs (n=342)	Kokanee	0.98241	0	0	0	0.01759	0
2018	2019	Adult Spawner	F	463	SNPs (n=342)	Sockeye	0	0.99828	0	0	0	0.00172
2019	2019	Adult Spawner	F	313	SNPs (n=342)	Kokanee	0.98926	0	0	0	0.01074	0
2020	2019	Adult Spawner	F	383	SNPs (n=342)	Sockeye	0	0.98784	0	0	0	0.01216
2021	2019	Adult Spawner	M	304	SNPs (n=342)	B2 Sockeye	0	0	0.00299	0.00026	0	0.99675
2023	2019	Adult Spawner	F	503	SNPs (n=342)	B2 Sockeye	0	0.12546	0	0	0	0.87453
2024	2019	Adult Spawner	M	375	SNPs (n=342)	Sockeye	0	0.9996	0	0	0	0.0004
2025	2019	Adult Spawner	M	387	SNPs (n=342)	Sockeye	0	0.9375	0	0	0	0.0625
2027	2019	Adult Spawner	M	381	SNPs (n=342)	Sockeye	0	0.99885	0	0	0	0.00115
2028	2019	Adult Spawner	F	307	SNPs (n=342)	Kokanee	0.86591	0	0	0	0.13409	0
2030	2019	Adult Spawner	M	305	SNPs (n=342)	Kokanee	0.95026	0	0	0	0.04974	0
2031	2019	Adult Spawner	F	473	SNPs (n=342)	Sockeye	0	0.95851	0	0	0	0.04149
2032	2019	Adult Spawner	M	330	SNPs (n=342)	Kokanee	0.99864	0	0	0	0.00136	0
2033	2019	Adult Spawner	M	522	SNPs (n=342)	B2 Sockeye	0	0.10745	8e-05	0	0	0.89247
2034	2019	Adult Spawner	M	380	SNPs (n=342)	B2 Sockeye	0	0.02079	0.00106	5e-05	0	0.9781
2035	2019	Adult Spawner	M	343	SNPs (n=342)	Kokanee	0.99985	0	0	0	0.00015	0
2037	2019	Adult Spawner	M	253	SNPs (n=342)	B2 Kokanee	0	0	0.01355	0.0002	0.98625	0
2038	2019	Adult Spawner	M	315	SNPs (n=342)	Kokanee	0.99826	0	0	0	0.00174	0
2040	2019	Adult Spawner	M	250	SNPs (n=342)	Kokanee	0.99999	0	0	0	1e-05	0
2041	2019	Adult Spawner	M	326	SNPs (n=342)	Kokanee	0.72031	0	0	0	0.27969	0
2042	2019	Adult Spawner	M	265	SNPs (n=342)	Kokanee	0.95438	0	0	0	0.04562	0
2043	2019	Adult Spawner	F	333	SNPs (n=342)	Kokanee	0.61677	0	0	0	0.38323	0
2046	2019	Adult Spawner	M	310	SNPs (n=342)	Kokanee	0.99573	0	0	0	0.00427	0
2047	2019	Adult Spawner	F	222	SNPs (n=342)	Kokanee	0.87184	0	0	0	0.12815	0
2048	2019	Adult Spawner	F	545	SNPs (n=342)	Sockeye	0	0.97661	0	0	0	0.02339
2049	2019	Adult Spawner	F	267	SNPs (n=342)	F2	0	0	0.10557	0.89137	0.00283	0.00023
2050	2019	Adult Spawner	M	260	SNPs (n=342)	Kokanee	1	0	0	0	0	0
2051	2019	Adult Spawner	F	530	SNPs (n=342)	Sockeye	0	0.99617	0	0	0	0.00383
2052	2019	Adult Spawner	M	270	SNPs (n=342)	Kokanee	1	0	0	0	0	0
2053	2019	Adult Spawner	M	265	SNPs (n=342)	Kokanee	1	0	0	0	0	0
2054	2019	Adult Spawner	F	243	SNPs (n=342)	Kokanee	0.9988	0	0	0	0.0012	0
2055	2019	Adult Spawner	F	250	SNPs (n=342)	Kokanee	1	0	0	0	0	0
2056	2019	Adult Spawner	M	216	SNPs (n=342)	Kokanee	1	0	0	0	0	0
2057	2019	Adult Spawner	F	263	SNPs (n=342)	Kokanee	0.99799	0	0	0	0.00201	0
2058	2019	Adult Spawner	M	300	SNPs (n=342)	Kokanee	0.99808	0	0	0	0.00192	0
2059	2019	Adult Spawner	F	231	SNPs (n=342)	B2 Kokanee	0	0	0.00434	0.01158	0.98408	0
2060	2019	Adult Spawner	M	350	SNPs (n=342)	B2 Kokanee	0.12846	0	0	0	0.87154	0
2061	2019	Adult Spawner	F	329	SNPs (n=342)	B2 Kokanee	1e-05	0	4e-05	0.00031	0.99965	0
2062	2019	Adult Spawner	M	270	SNPs (n=342)	F2	0	0	0.10651	0.66657	0.22692	1e-05
2063	2019	Adult Spawner	F	243	SNPs (n=342)	B2 Kokanee	0.27687	0	0	0	0.72312	0
2064	2019	Adult Spawner	F	320	SNPs (n=342)	Kokanee	0.99994	0	0	0	6e-05	0
2065	2019	Adult Spawner	F	239	SNPs (n=342)	Kokanee	0.99999	0	0	0	1e-05	0
2066	2019	Adult Spawner	M	315	SNPs (n=342)	Kokanee	1	0	0	0	0	0
2067	2019	Adult Spawner	M	232	SNPs (n=342)	Kokanee	1	0	0	0	0	0
2068	2019	Adult Spawner	F	225	SNPs (n=342)	B2 Kokanee	0	0	0.00698	0.00162	0.99141	0
2069	2019	Adult Spawner	M	315	SNPs (n=342)	Kokanee	0.98689	0	0	0	0.01311	0
2070	2019	Adult Spawner	M	255	SNPs (n=342)	Kokanee	0.99999	0	0	0	1e-05	0
2071	2019	Adult Spawner	M	255	SNPs (n=342)	Kokanee	1	0	0	0	0	0
2072	2019	Adult Spawner	F	300	SNPs (n=342)	Kokanee	1	0	0	0	0	0
2073	2019	Adult Spawner	M	307	SNPs (n=342)	Kokanee	1	0	0	0	0	0
2074	2019	Adult Spawner	F	238	SNPs (n=342)	Kokanee	0.99999	0	0	0	1e-05	0
2075	2019	Adult Spawner	F	320	SNPs (n=342)	F1	0	0	0.84481	0.14113	2e-05	0.01404
2076	2019	Adult Spawner	M	247	SNPs (n=342)	Kokanee	1	0	0	0	0	0
2077	2019	Adult Spawner	M	261	SNPs (n=342)	Kokanee	1	0	0	0	0	0
2078	2019	Adult Spawner	M	385	SNPs (n=342)	Sockeye	0	0.78456	0	0	0	0.21544
2079	2019	Adult Spawner	M	242	SNPs (n=342)	Kokanee	0.99968	0	0	0	0.00032	0
2080	2019	Adult Spawner	F	255	SNPs (n=342)	Kokanee	0.99999	0	0	0	1e-05	0
2081	2019	Adult Spawner	M	241	SNPs (n=342)	Kokanee	1	0	0	0	0	0
2082	2019	Adult Spawner	F	370	SNPs (n=342)	Kokanee	1	0	0	0	0	0
2083	2019	Adult Spawner	M	307	SNPs (n=342)	Kokanee	0.99998	0	0	0	2e-05	0
2084	2019	Adult Spawner	M	304	SNPs (n=342)	F1	0	0	0.93214	0.06514	5e-05	0.00267
2085	2019	Adult Spawner	M	265	SNPs (n=342)	Kokanee	0.99999	0	0	0	1e-05	0
2086	2019	Adult Spawner	M	355	SNPs (n=342)	Kokanee	0.66479	0	0	0	0.3352	0
2087	2019	Adult Spawner	F	345	SNPs (n=342)	Sockeye	0	0.99995	0	0	0	5e-05
2088	2019	Adult Spawner	M	276	SNPs (n=342)	Kokanee	1	0	0	0	0	0
2089	2019	Adult Spawner	M	250	SNPs (n=342)	Kokanee	1	0	0	0	0	0
2090	2019	Adult Spawner	F	270	SNPs (n=342)	Kokanee	1	0	0	0	0	0
2091	2019	Adult Spawner	M	389	SNPs (n=342)	F1	0	8e-05	0.74465	0.00032	0	0.25496
2092	2019	Adult Spawner	F	315	SNPs (n=342)	Kokanee	1	0	0	0	0	0
2093	2019	Adult Spawner	M	259	SNPs (n=342)	B2 Sockeye	0	0.20473	0	0	0	0.79527
2094	2019	Adult Spawner	M	249	SNPs (n=342)	Kokanee	0.99999	0	0	0	1e-05	0
2096	2019	Adult Spawner	F	251	SNPs (n=342)	Sockeye	0	0.9947	0	0	0	0.0053
2097	2019	Adult Spawner	M	235	SNPs (n=342)	B2 Kokanee	0.00232	0	0.00156	1e-05	0.99612	0
2098	2019	Adult Spawner	M	252	SNPs (n=342)	Kokanee	1	0	0	0	0	0
2099	2019	Adult Spawner	F	280	SNPs (n=342)	Kokanee	0.94365	0	0	0	0.05635	0
2100	2019	Adult Spawner	F	355	SNPs (n=342)	B2 Sockeye	0	0.00081	0.02411	3e-05	0	0.97505
2101	2019	Adult Spawner	F	237	SNPs (n=342)	Kokanee	1	0	0	0	0	0
2102	2019	Adult Spawner	F	230	SNPs (n=342)	Kokanee	0.99992	0	0	0	8e-05	0
2103	2019	Adult Spawner	F	293	SNPs (n=342)	Kokanee	1	0	0	0	0	0
2104	2019	Adult Spawner	M	321	SNPs (n=342)	Kokanee	0.99995	0	0	0	5e-05	0
2105	2019	Adult Spawner	M	370	SNPs (n=342)	F1	0	0	0.93514	0.00014	0	0.06471
2106	2019	Adult Spawner	M	359	SNPs (n=342)	B2 Sockeye	0	0.0144	0.0003	0	0	0.9853
2107	2019	Adult Spawner	M	370	SNPs (n=342)	Sockeye	0	0.58715	0.00013	0	0	0.41272
2108	2019	Adult Spawner	M	276	SNPs (n=342)	B2 Kokanee	0.25436	0	2e-05	0	0.74563	0
2110	2019	Adult Spawner	M	261	SNPs (n=342)	B2 Sockeye	0	0	0.08409	0.01841	0	0.8975
2111	2019	Adult Spawner	F	270	SNPs (n=342)	F1	0	0	0.98908	0.00095	0.00996	0
2112	2019	Adult Spawner	M	219	SNPs (n=342)	F1	0	0	0.47303	0.39792	0	0.12905
2113	2019	Adult Spawner	M	334	SNPs (n=342)	F1	0	0	0.99994	4e-05	3e-05	0
2114	2019	Adult Spawner	F	390	SNPs (n=342)	Sockeye	0	0.77715	1e-05	0	0	0.22284
2115	2019	Adult Spawner	M	358	SNPs (n=342)	B2 Kokanee	0.00015	0	0.01467	3e-05	0.98514	0
2116	2019	Adult Spawner	M	350	SNPs (n=342)	Sockeye	0	0.99998	0	0	0	2e-05
2117	2019	Adult Spawner	M	275	SNPs (n=342)	Kokanee	0.99998	0	0	0	2e-05	0
2118	2019	Adult Spawner	F	362	SNPs (n=342)	Sockeye	0	0.78134	0	0	0	0.21866
